# Supplementary material for: Cold temperature extends longevity and prevents disease-related protein aggregation through PA28γ-induced proteasomes
Source: Nat Aging. 2023 Apr 3;3(5):546–66. doi: 10.1038/s43587-023-00383-4 (PMC10191861; doi:10.1038/s43587-023-00383-4)
Supplement: Supplementary file 2 — Supplementary Table 1. Sequences of RNAi and shRNA constructs used for knockdown assays in C. elegans and human cells. [file 43587_2023_383_MOESM2_ESM.xlsx]

## Sheet: Sheet 1
Supplementary Table 1. Sequences of RNAi and shRNA constructs used for knockdown assays in C. elegans and human cells.
C. elegans (Vidal RNAi library)
Gene	ORF ID	Chromosome	Start	Stop
rpn-6.1	F57B9.10	III	6961956	6959045
mdt-15	R12B2.5	III	5833697	5830172
nhr-49	K10C3.6	I	9877713	9882726
daf-12	F11A1.3	X	10644331	10666793
Human cells (Mission shRNA, Sigma)
Gene	Lentiviral construct	Target Sequence
PSME3	LV-PSME3 shRNA #1 (TRCN0000290094)	CGTGACAGAGATTGATGAGAA
PSME3	LV-PSME3 shRNA #2 (TRCN0000290025)	GCATCTTATCTGGACCAGATT
TRPA1	LV-TRPA1 shRNA #1 (TRCN0000434290)	TGCCTTAGATGATAGTCTTAA
TRPA1	TRPA1 shRNA #2 (TRCN0000428619)	CATGAGCTAGCAGACTATTTA
