# Supplementary material for: Cold temperature extends longevity and prevents disease-related protein aggregation through PA28γ-induced proteasomes
Source: Nat Aging. 2023 Apr 3;3(5):546–66. doi: 10.1038/s43587-023-00383-4 (PMC10191861; doi:10.1038/s43587-023-00383-4)
Supplement: Supplementary file 3 — Supplementary Table 2. List of primers used for qPCR assay. [file 43587_2023_383_MOESM3_ESM.xlsx]

## Sheet: Sheet 1
Supplementary Table 2. List of primers used for qPCR assay
C. elegans
Gene	Forward (5' → 3')	Reverse (5' → 3')
cdc-42	CTGCTGGACAGGAAGATTACG	CTCGGACATTCTCGAATGAAG
Y45F10D.4	GTCGCTTCAAATCAGTTCAGC	GTTCTTGTCAAGTGATCCGACA
psme-3	CTTGATATGGACGAGAAACAGTTCA	TGGAGAAGTGATTGCGCATCT
rpn-6.1	CAAAACGACCAAAACGTCATTC	GATATCATCGTCCCCAGATGCT
rpn-11	ACGTTTTCGCTATGCCACAGT	TGGATCGACCGCTTCGA
rpt-1	TGGAAACATCAAGGTGCTTATGG	CTCATGAGAGCGGGATCGA
pas-1	GGCTGATCTCAACCAGTATTACACA	GAACAAAAGAGCACATCCCAAAC
pas-2	CGGCCGTAATGCAGGAATAT	AAGAAGCGATGCTCCAAACG
pbs-1	TCAGCACTGGAACCACTCTCA	TCGGTTCCGACGACAACTC
pbs-2	ATTTTGGAGCGTGATTTTAAGGTT	GGCGCGTTGGACAAGCT
pbs-5	CTGCAATTTGTGCCACATCAC	TCACGTCCATTGGTGGAAGA
Human cells
Gene	Forward (5' → 3')	Reverse (5' → 3')
ACTB	CTGGCACCCAGCACAATG	CCGATCCACACGGAGTACTTG
GAPDH	GCACCGTCAAGGCTGAGAAC	GGATCTCGCTCCTGGAAGATG
PSME3	CATTCTTCTCACCAATAGCCATGAT	ACTCATCCAACCTTCGCTTCTT
PSMD11	ATGGCGGCCGCAGCG	CTATGTCAGCTTCTTGGCTTTGC
PSMD14	TGAACAGCTGGCAATAAAGAATG	AGTACATCCACATGTTCCTCCAAA
PSMD1	GCTTCTGTGCCTGGATCCA	TCCATCGAGTCACTGTCTTTCTCT
PSMC2	TTGGCTGCAGATAAGCAGACA	TCTTTGTACACCTGGCAACCTGTA
PSMC5	CGAGAACGGCGAGTCCAT	TTCTGCATGACCTTGGCTACTG
PSMA6	CCCGAGGGTCGGCTCTA	GATGTAAGGCCACCCTGGTTAA
PSMA2	TGAATATGCTTTGGCTGCTGTAG	CCACACCATTTGCAGCTTTAATT
PSMB6	CAAGGAAGAGTGTCTGCAATTCA	CCGCTCCATGGCCAAA
PSMB7	CAGCCAATCGGATGCTGAA	AGGGCTGCACCAATGTAACC
PSMB5	CAGAAGAGCCAGGAATCGAAA	TCCATGGCGGAACTTGAAG
TRPA1	TTGATCACCATGAGCTAGCAGACT	GCGTCCTTCAGAATCGATCTTATT
