# Supplementary material for: Cold temperature extends longevity and prevents disease-related protein aggregation through PA28γ-induced proteasomes
Source: Nat Aging. 2023 Apr 3;3(5):546–66. doi: 10.1038/s43587-023-00383-4 (PMC10191861; doi:10.1038/s43587-023-00383-4)
Supplement: Supplementary file 4 — Supplementary Table 3. Statistical analysis and replicate data of lifespan experiments. [file 43587_2023_383_MOESM4_ESM.xlsx]

## Sheet: Fig. 3
Supplementary Table 3. Statistical analysis and replicate data of lifespan experiments.
Figure 3
(exp. 1)
Figure 3a	Strain	Genotype	Temperature	RNAi	Median Lifespan (Days)	Mean Lifespan +/- s.e.m. (Days)	% change in mean lifespan	Two-sided Log Rank P Value	Total Animals Died/Total
	N2		15°C	Empty Vector	29	28.26 ± 0.69			82/96
	N2		15°C	psme-3	24	24.19 ± 0.67	-14.402	<0.0001	72/96
(exp. 2)
Figure 3a	Strain	Genotype	Temperature	RNAi	Median Lifespan (Days)	Mean Lifespan +/- s.e.m. (Days)	% change in mean lifespan	Two-sided Log Rank P Value	Total Animals Died/Total
	N2		15°C	Empty Vector	26	25.49 ± 0.62			73/96
	N2		15°C	psme-3	22	23.02 ± 0.69	-9.69007	0.0312	73/96
(exp. 3)
Figure 3a	Strain	Genotype	Temperature	RNAi	Median Lifespan (Days)	Mean Lifespan +/- s.e.m. (Days)	% change in mean lifespan	Two-sided Log Rank P Value	Total Animals Died/Total
	N2		15°C	Empty Vector	24	23.64 ± 0.48			59/96
	N2		15°C	psme-3	23	21.86 ± 0.47	-7.52961	0.0027	63/96
(exp. 4)
Figure 3a	Strain	Genotype	Temperature	RNAi	Median Lifespan (Days)	Mean Lifespan +/- s.e.m. (Days)	% change in mean lifespan	Two-sided Log Rank P Value	Total Animals Died/Total
	N2		15°C	Empty Vector	23	23.21 ± 0.60			71/96
	N2		15°C	psme-3	18	19.22 ± 0.43	-17.1909	<0.0001	75/96
(exp. 1)
Figure 3b	Strain	Genotype	Temperature	RNAi	Median Lifespan (Days)	Mean Lifespan +/- s.e.m. (Days)	% change in mean lifespan	Two-sided Log Rank P Value	Total Animals Died/Total
	N2		20°C	Empty Vector	18	18.92 ± 0.34			71/96
	N2		20°C	psme-3	18	18.71 ± 0.42	-1.10994	0.9182	78/96
(exp. 2)
Figure 3b	Strain	Genotype	Temperature	RNAi	Median Lifespan (Days)	Mean Lifespan +/- s.e.m. (Days)	% change in mean lifespan	Two-sided Log Rank P Value	Total Animals Died/Total
	N2		20°C	Empty Vector	16	16.34 ± 0.37			84/96
	N2		20°C	psme-3	16	16.15 ± 0.35	-1.16279	0.6303	80/96
(exp. 3)
Figure 3b	Strain	Genotype	Temperature	RNAi	Median Lifespan (Days)	Mean Lifespan +/- s.e.m. (Days)	% change in mean lifespan	Two-sided Log Rank P Value	Total Animals Died/Total
	N2		20°C	Empty Vector	20	19.44 ± 0.42			63/96
	N2		20°C	psme-3	18	18.36 ± 0.40	-5.55556	0.0999	61/96
(exp. 4)
Figure 3b	Strain	Genotype	Temperature	RNAi	Median Lifespan (Days)	Mean Lifespan +/- s.e.m. (Days)	% change in mean lifespan	Two-sided Log Rank P Value	Total Animals Died/Total
	N2		20°C	Empty Vector	22	21.68 ± 0.63			80/96
	N2		20°C	psme-3	21	20.45 ± 0.66	-5.67343	0.3672	85/96
(exp. 5)
Figure 3b	Strain	Genotype	Temperature	RNAi	Median Lifespan (Days)	Mean Lifespan +/- s.e.m. (Days)	% change in mean lifespan	Two-sided Log Rank P Value	Total Animals Died/Total
	N2		20°C	Empty Vector	16	15.41 ± 0.56			79/96
	N2		20°C	psme-3	15	14.66 ± 0.72	-4.86697	0.9959	64/96
(exp. 1)
Figure 3c	Strain	Genotype	Temperature	RNAi	Median Lifespan (Days)	Mean Lifespan +/- s.e.m. (Days)	% change in mean lifespan	Two-sided Log Rank P Value	Total Animals Died/Total
	N2		25°C	Empty Vector	13	13.03 ± 0.30			61/96
	N2		25°C	psme-3	13	13.02 ± 0.30	-0.076746	0.9652	62/96
(exp. 2)
Figure 3c	Strain	Genotype	Temperature	RNAi	Median Lifespan (Days)	Mean Lifespan +/- s.e.m. (Days)	% change in mean lifespan	Two-sided Log Rank P Value	Total Animals Died/Total
	N2		25°C	Empty Vector	14	13.66 ± 0.20			73/96
	N2		25°C	psme-3	13	13.35 ± 0.19	-2.2694	0.2179	84/96
(exp. 3)
Figure 3c	Strain	Genotype	Temperature	RNAi	Median Lifespan (Days)	Mean Lifespan +/- s.e.m. (Days)	% change in mean lifespan	Two-sided Log Rank P Value	Total Animals Died/Total
	N2		25°C	Empty Vector	15	14.83 ± 0.28			89/96
	N2		25°C	psme-3	15	14.84 ± 0.31	0.0674309	0.8004	91/96
(exp. 4)
Figure 3c	Strain	Genotype	Temperature	RNAi	Median Lifespan (Days)	Mean Lifespan +/- s.e.m. (Days)	% change in mean lifespan	Two-sided Log Rank P Value	Total Animals Died/Total
	N2		25°C	Empty Vector	15	14.54 ± 0.40			86/96
	N2		25°C	psme-3	15	15.12 ± 0.40	3.989	0.5594	69/96
(exp. 1)
Figure 3d	Strain	Genotype	Temperature	RNAi	Median Lifespan (Days)	Mean Lifespan +/- s.e.m. (Days)	% change in mean lifespan	Two-sided Log Rank P Value	Total Animals Died/Total
	N2		15°C	Empty Vector	21	21.13 ± 0.62			74/96
	N2		15°C	rpn-6	24	13.73 ± 0.36	-35.0213	<0.0001	75/96
(exp. 2)
Figure 3d	Strain	Genotype	Temperature	RNAi	Median Lifespan (Days)	Mean Lifespan +/- s.e.m. (Days)	% change in mean lifespan	Two-sided Log Rank P Value	Total Animals Died/Total
	N2		15°C	Empty Vector	22	20.82 ± 0.56			75/96
	N2		15°C	rpn-6	14	13.35 ± 0.35	-35.879	<0.0001	85/96
(exp. 1)
Figure 3e	Strain	Genotype	Temperature	RNAi	Median Lifespan (Days)	Mean Lifespan +/- s.e.m. (Days)	% change in mean lifespan	Two-sided Log Rank P Value	Total Animals Died/Total
	N2		20°C	Empty Vector	16	16.60 ± 0.55			65/96
	N2		20°C	rpn-6	11	10.72 ± 0.23	-35.4217	<0.0001	70/96
(exp. 2)
Figure 3e	Strain	Genotype	Temperature	RNAi	Median Lifespan (Days)	Mean Lifespan +/- s.e.m. (Days)	% change in mean lifespan	Two-sided Log Rank P Value	Total Animals Died/Total
	N2		20°C	Empty Vector	15	15.72 ± 0.50			73/96
	N2		20°C	rpn-6	11	10.88 ± 0.24	-30.7888	<0.0001	77/96
(exp. 1)
Figure 3f	Strain	Genotype	Temperature	RNAi	Median Lifespan (Days)	Mean Lifespan +/- s.e.m. (Days)	% change in mean lifespan	Two-sided Log Rank P Value	Total Animals Died/Total
	N2		25°C	Empty Vector	13	12.75 ± 0.44			74/96
	N2		25°C	rpn-6	8	7.98 ± 0.15	-37.4118	<0.0001	79/96
(exp. 2)
Figure 3f	Strain	Genotype	Temperature	RNAi	Median Lifespan (Days)	Mean Lifespan +/- s.e.m. (Days)	% change in mean lifespan	Two-sided Log Rank P Value	Total Animals Died/Total
	N2		25°C	Empty Vector	13	12.60 ± 0.43			67/96
	N2		25°C	rpn-6	8	8.12 ± 0.12	-35.5556	<0.0001	70/96
(exp. 1)
Figure 3g	Strain	Genotype	Temperature	RNAi	Median Lifespan (Days)	Mean Lifespan +/- s.e.m. (Days)	% change in mean lifespan	Two-sided Log Rank P Value	Total Animals Died/Total
	N2		15°C	Empty Vector	29	28.83 ± 0.58			82/96
	N2		15°C	psme-3	23	23.03 ± 0.67	-20.1179	<0.0001	87/96
	DCL569	mkcSi13[sun-1p::rde-1::sun-1 3'UTR + unc-119(+)];rde-1(mkc36)	15°C	Empty Vector	29	28.84 ± 0.68			73/96
	DCL569	mkcSi13[sun-1p::rde-1::sun-1 3'UTR + unc-119(+)];rde-1(mkc36)	15°C	psme-3	23	23.04 ± 0.58	-20.111	<0.0001	90/96
	TU3401	sid-1(pk3321); uIs69 [pCFJ90 (myo-2p::mCherry) + unc-119p::sid-1]	15°C	Empty Vector	26	26.04 ± 0.67			80/96
	TU3401	sid-1(pk3321); uIs69 [pCFJ90 (myo-2p::mCherry) + unc-119p::sid-1]	15°C	psme-3	23	22.56 ± 0.59	-13.3641	<0.0001	88/96
	VP303	rde-1(ne219); kbIs7 [nhx-2p::rde-1 + rol-6(su1006)]	15°C	Empty Vector	27	26.37 ± 0.62			69/96
	VP303	rde-1(ne219); kbIs7 [nhx-2p::rde-1 + rol-6(su1006)]	15°C	psme-3	22	22.85 ± 0.62	-13.3485	0.0006	79/96
	WM118	rde-1(ne300); neIs9 [myo-3p::HA::RDE-1 + rol-6(su1006)]	15°C	Empty Vector	25	26.35 ± 1.21			53/96
	WM118	rde-1(ne300); neIs9 [myo-3p::HA::RDE-1 + rol-6(su1006)]	15°C	psme-3	22	23.37 ± 1.05	-11.3093	0.0198	74/96
(exp. 1)
Figure 3g	Strain	Genotype	Temperature	RNAi	Median Lifespan (Days)	Mean Lifespan +/- s.e.m. (Days)	% change in mean lifespan	Two-sided Log Rank P Value	Total Animals Died/Total
	N2		15°C	Empty Vector	29	28.65 ± 0.67			82/96
	N2		15°C	psme-3	26	25.79 ± 0.63	-9.98255	0.0178	82/96
	DCL569	mkcSi13[sun-1p::rde-1::sun-1 3'UTR + unc-119(+)];rde-1(mkc36)	15°C	Empty Vector	33	30.51 ± 0.64			86/96
	DCL569	mkcSi13[sun-1p::rde-1::sun-1 3'UTR + unc-119(+)];rde-1(mkc36)	15°C	psme-3	24	24.45 ± 0.58	-19.8623	<0.0001	88/96
	TU3401	sid-1(pk3321); uIs69 [pCFJ90 (myo-2p::mCherry) + unc-119p::sid-1]	15°C	Empty Vector	26	26.16 ± 0.71			80/96
	TU3401	sid-1(pk3321); uIs69 [pCFJ90 (myo-2p::mCherry) + unc-119p::sid-1]	15°C	psme-3	25	23.88 ± 0.57	-8.7156	0.0226	81/96
	VP303	rde-1(ne219); kbIs7 [nhx-2p::rde-1 + rol-6(su1006)]	15°C	Empty Vector	29	28.03 ± 0.81			58/96
	VP303	rde-1(ne219); kbIs7 [nhx-2p::rde-1 + rol-6(su1006)]	15°C	psme-3	24	25.39 ± 0.61	-9.41848	0.0032	80/96
	WM118	rde-1(ne300); neIs9 [myo-3p::HA::RDE-1 + rol-6(su1006)]	15°C	Empty Vector	29	29.24 ± 1.21			52/96
	WM118	rde-1(ne300); neIs9 [myo-3p::HA::RDE-1 + rol-6(su1006)]	15°C	psme-3	20	22.68 ± 0.97	-22.435	0.0003	75/96
(exp. 1)
Figure 3h	Strain	Genotype	Temperature	Bacteria	Median Lifespan (Days)	Mean Lifespan +/- s.e.m. (Days)	% change in mean lifespan	Two-sided Log Rank P Value	Total Animals Died/Total
	DVG9	N2, ocbEx9[myo3p::GFP]	20°C	OP50	17	17.19 ± 0.41			90/96
	DVG7	N2, ocbEx130[sur5-p::psme-3, myo-3p::GFP]	20°C	OP50	15	15.48 ± 0.31	-9.94764	0.0002	93/96
	DVG8	N2, ocbEx130[sur5-p::psme-3, myo-3p::GFP]	20°C	OP50	17	16.31 ± 0.31	-5.11926	0.0213	91/96
(exp. 2)
Figure 3h	Strain	Genotype	Temperature	Bacteria	Median Lifespan (Days)	Mean Lifespan +/- s.e.m. (Days)	% change in mean lifespan	Two-sided Log Rank P Value	Total Animals Died/Total
	DVG9	N2, ocbEx9[myo3p::GFP]	20°C	OP50	18	17.26 ± 0.44			86/96
	DVG7	N2, ocbEx130[sur5-p::psme-3, myo-3p::GFP]	20°C	OP50	16	15.21 ± 0.44	-11.8772	0.0004	89/96
	DVG8	N2, ocbEx130[sur5-p::psme-3, myo-3p::GFP]	20°C	OP50	16	15.78 ± 0.54	-8.57474	0.0619	65/96
(exp. 3)
Figure 3h	Strain	Genotype	Temperature	Bacteria	Median Lifespan (Days)	Mean Lifespan +/- s.e.m. (Days)	% change in mean lifespan	Two-sided Log Rank P Value	Total Animals Died/Total
	DVG9	N2, ocbEx9[myo3p::GFP]	20°C	OP50	18	18.85 ± 0.32			79/96
	DVG7	N2, ocbEx130[sur5-p::psme-3, myo-3p::GFP]	20°C	OP50	18	18.10 ± 0.25	-3.97878	0.0304	78/96
	DVG8	N2, ocbEx130[sur5-p::psme-3, myo-3p::GFP]	20°C	OP50	18	17.99 ± 0.25	-4.56233	0.0153	83/96
(exp. 1)
Figure 3i	Strain	Genotype	Temperature	Bacteria	Median Lifespan (Days)	Mean Lifespan +/- s.e.m. (Days)	% change in mean lifespan	Two-sided Log Rank P Value	Total Animals Died/Total
	DVG9	N2, ocbEx9[myo3p::GFP]	25°C	OP50	15	13.83 ± 0.31			84/96
	DVG7	N2, ocbEx130[sur5-p::psme-3, myo-3p::GFP]	25°C	OP50	11	10.60 ± 0.19	-23.355	<0.0001	78/96
	DVG8	N2, ocbEx130[sur5-p::psme-3, myo-3p::GFP]	25°C	OP50	10	10.67 ± 0.19	-22.8489	<0.0001	79/96
(exp. 2)
Figure 3i	Strain	Genotype	Temperature	Bacteria	Median Lifespan (Days)	Mean Lifespan +/- s.e.m. (Days)	% change in mean lifespan	Two-sided Log Rank P Value	Total Animals Died/Total
	DVG9	N2, ocbEx9[myo3p::GFP]	25°C	OP50	13	13.49 ± 0.43			92/96
	DVG7	N2, ocbEx130[sur5-p::psme-3, myo-3p::GFP]	25°C	OP50	8	9.64 ± 0.56	-28.5397	<0.0001	66/96
	DVG8	N2, ocbEx130[sur5-p::psme-3, myo-3p::GFP]	25°C	OP50	8	7.83 ± 0.29	-41.957	<0.0001	62/96
(exp. 3)
Figure 3i	Strain	Genotype	Temperature	Bacteria	Median Lifespan (Days)	Mean Lifespan +/- s.e.m. (Days)	% change in mean lifespan	Two-sided Log Rank P Value	Total Animals Died/Total
	DVG9	N2, ocbEx9[myo3p::GFP]	25°C	OP50	12	12.43 ± 0.41			79/96
	DVG7	N2, ocbEx130[sur5-p::psme-3, myo-3p::GFP]	25°C	OP50	8	9.66 ± 0.41	-22.2848	<0.0001	56/96
(exp. 1)
Figure 3j	Strain	Genotype	Temperature	Bacteria	Median Lifespan (Days)	Mean Lifespan +/- s.e.m. (Days)	% change in mean lifespan	Two-sided Log Rank P Value	Total Animals Died/Total
	DVG9	N2, ocbEx9[myo3p::GFP]	15°C	OP50	23	23.26 ± 0.43			80/96
	DVG7	N2, ocbEx130[sur5-p::psme-3, myo-3p::GFP]	15°C	OP50	25	25.65 ± 0.33	10.2752	<0.0001	77/96
	DVG8	N2, ocbEx130[sur5-p::psme-3, myo-3p::GFP]	15°C	OP50	25	26.38 ± 0.31	13.4136	<0.0001	85/96
(exp. 2)
Figure 3j	Strain	Genotype	Temperature	Bacteria	Median Lifespan (Days)	Mean Lifespan +/- s.e.m. (Days)	% change in mean lifespan	Two-sided Log Rank P Value	Total Animals Died/Total
	DVG9	N2, ocbEx9[myo3p::GFP]	15°C	OP50	29	28.31 ± 1.00			60/96
	DVG7	N2, ocbEx130[sur5-p::psme-3, myo-3p::GFP]	15°C	OP50	36	30.93 ± 1.18	9.25468	0.0062	65/96
	DVG8	N2, ocbEx130[sur5-p::psme-3, myo-3p::GFP]	15°C	OP50	30	30.63 ± 0.97	8.19498	0.0145	62/96

## Sheet: Extended Data Fig. 3
Extended Data Figure 3
(exp. 1)
Extended Data Figure 3a	Strain	Genotype	Temperature	Bacteria	Median Lifespan (Days)	Mean Lifespan +/- s.e.m. (Days)	% change in mean lifespan	Two-sided Log Rank P Value	Total Animals Died/Total
	DVG9	N2, ocbEx9[myo3p::GFP]	4°C for 12 h, then 20°C	OP50	8	5.65 ± 0.31			60/90
	DVG7	N2, ocbEx130[sur5-p::psme-3, myo-3p::GFP]	4°C for 12 h, then 20°C	OP50	7	5.49 ± 0.26	-2.83186	0.4136	70/90
(exp. 2)
Extended Data Figure 3a	Strain	Genotype	Temperature	Bacteria	Median Lifespan (Days)	Mean Lifespan +/- s.e.m. (Days)	% change in mean lifespan	Two-sided Log Rank P Value	Total Animals Died/Total
	DVG9	N2, ocbEx9[myo3p::GFP]	4°C for 12 h, then 20°C	OP50	8	6.69 ± 0.08			78/90
	DVG7	N2, ocbEx130[sur5-p::psme-3, myo-3p::GFP]	4°C for 12 h, then 20°C	OP50	7	5.89 ± 0.23	-11.9581	0.0655	82/90
(exp. 1)
Extended Data Figure 3b	Strain	Genotype	Temperature	RNAi	Median Lifespan (Days)	Mean Lifespan +/- s.e.m. (Days)	% change in mean lifespan	Two-sided Log Rank P Value	Total Animals Died/Total
	N2		20°C	Empty Vector	18	18.35 ± 0.43			93/96
	N2		20°C	psme-3	19	19.23 ± 0.41	4.79564	0.2774	93/96
	N2		20°C	Empty Vector	18	18.35 ± 0.43			93/96
	TQ233	trpa-1(ok999)	20°C	Empty Vector	15	16.08 ± 0.30	-12.3706	<0.0001	83/96
	TQ233	trpa-1(ok999)	20°C	Empty Vector	15	16.08 ± 0.30			83/96
	TQ233	trpa-1(ok999)	20°C	psme-3	16	16.73 ± 0.39	4.04229	0.0927	84/96
(exp. 2)
Extended Data Figure 3b	Strain	Genotype	Temperature	RNAi	Median Lifespan (Days)	Mean Lifespan +/- s.e.m. (Days)	% change in mean lifespan	Two-sided Log Rank P Value	Total Animals Died/Total
	N2		20°C	Empty Vector	18	18.41 ± 0.44			92/96
	N2		20°C	psme-3	18	18.42 ± 0.42	0.0543183	0.7559	86/96
	N2		20°C	Empty Vector	18	18.41 ± 0.44			92/96
	TQ233	trpa-1(ok999)	20°C	Empty Vector	16	16.95 ± 0.38	-7.93047	0.0175	87/96
	TQ233	trpa-1(ok999)	20°C	Empty Vector	16	16.95 ± 0.38			87/96
	TQ233	trpa-1(ok999)	20°C	psme-3	16	17.12 ± 0.41	1.00295	0.8548	72/96
(exp. 1)
Extended Data Figure 3c	Strain	Genotype	Temperature	RNAi	Median Lifespan (Days)	Mean Lifespan +/- s.e.m. (Days)	% change in mean lifespan	Two-sided Log Rank P Value	Total Animals Died/Total
	N2		25°C	Empty Vector	14	13.33 ± 0.39			95/96
	N2		25°C	psme-3	13	13.60 ± 0.33	2.02551	0.7545	87/96
	N2		25°C	Empty Vector	14	13.33 ± 0.39			95/96
	TQ233	trpa-1(ok999)	25°C	Empty Vector	13	12.84 ± 0.33	-3.67592	0.1324	88/96
	TQ233	trpa-1(ok999)	25°C	Empty Vector	13	12.84 ± 0.33			88/96
	TQ233	trpa-1(ok999)	25°C	psme-3	13	13.35 ± 0.30	3.97196	0.4558	86/96
(exp. 2)
Extended Data Figure 3c	Strain	Genotype	Temperature	RNAi	Median Lifespan (Days)	Mean Lifespan +/- s.e.m. (Days)	% change in mean lifespan	Two-sided Log Rank P Value	Total Animals Died/Total
	N2		25°C	Empty Vector	14	13.73 ± 0.43			91/96
	N2		25°C	psme-3	14	13.59 ± 0.43	-1.01966	0.9366	91/96
	N2		25°C	Empty Vector	14	13.73 ± 0.43			91/96
	TQ233	trpa-1(ok999)	25°C	Empty Vector	13	13.19 ± 0.40	-3.93299	0.2625	83/96
	TQ233	trpa-1(ok999)	25°C	Empty Vector	13	13.19 ± 0.40			83/96
	TQ233	trpa-1(ok999)	25°C	psme-3	14	14.53 ± 0.44	10.1592	0.3583	84/96
(exp. 1)
Extended Data Figure 3d	Strain	Genotype	Temperature	RNAi	Median Lifespan (Days)	Mean Lifespan +/- s.e.m. (Days)	% change in mean lifespan	Two-sided Log Rank P Value	Total Animals Died/Total
	N2		15°C	Empty Vector	29	27.92 ± 0.64			87/96
	N2		15°C	psme-3	26	26.19 ± 0.61	-6.19628	0.0390	84/96
	N2		15°C	Empty Vector	29	27.92 ± 0.64			87/96
	TQ233	trpa-1(ok999)	15°C	Empty Vector	23	24.31 ± 0.80	-12.9298	0.0190	82/96
	TQ233	trpa-1(ok999)	15°C	Empty Vector	23	24.31 ± 0.80			82/96
	TQ233	trpa-1(ok999)	15°C	psme-3	23	24.30 ± 0.85	-0.0411353	0.7245	79/96
(exp. 1)
Extended Data Figure 3d	Strain	Genotype	Temperature	RNAi	Median Lifespan (Days)	Mean Lifespan +/- s.e.m. (Days)	% change in mean lifespan	Two-sided Log Rank P Value	Total Animals Died/Total
	N2		15°C	Empty Vector	27	26.42 ± 0.77			77/96
	N2		15°C	psme-3	25	24.55 ± 0.67	-7.07797	0.0212	78/96
	N2		15°C	Empty Vector	27	26.42 ± 0.77			77/96
	TQ233	trpa-1(ok999)	15°C	Empty Vector	21	23.21 ± 0.74	-12.1499	0.0169	94/96
	TQ233	trpa-1(ok999)	15°C	Empty Vector	21	23.21 ± 0.74			94/96
	TQ233	trpa-1(ok999)	15°C	psme-3	23	24.13 ± 0.70	3.96381	0.4702	88/96
(exp. 1)
Extended Data Figure 3e	Strain	Genotype	Temperature	Bacteria	Median Lifespan (Days)	Mean Lifespan +/- s.e.m. (Days)	% change in mean lifespan	Two-sided Log Rank P Value	Total Animals Died/Total
	DVG338	trpa-1(ok999), ocbEx9[myo3p::GFP]	20°C	OP50	12	12.66 ± 0.32			77/96
	DVG337	trpa-1(ok999), ocbEx130[sur5-p::psme-3, myo-3p::GFP]	20°C	OP50	11	10.79 ± 0.41	-14.7709	0.0019	57/96
(exp. 2)
Extended Data Figure 3e	Strain	Genotype	Temperature	Bacteria	Median Lifespan (Days)	Mean Lifespan +/- s.e.m. (Days)	% change in mean lifespan	Two-sided Log Rank P Value	Total Animals Died/Total
	DVG338	trpa-1(ok999), ocbEx9[myo3p::GFP]	20°C	OP50	12	13.42 ± 0.39			80/96
	DVG337	trpa-1(ok999), ocbEx130[sur5-p::psme-3, myo-3p::GFP]	20°C	OP50	11	11.44 ± 0.47	-14.7541	0.0026	53/96
(exp. 1)
Extended Data Figure 3f	Strain	Genotype	Temperature	Bacteria	Median Lifespan (Days)	Mean Lifespan +/- s.e.m. (Days)	% change in mean lifespan	Two-sided Log Rank P Value	Total Animals Died/Total
	DVG338	trpa-1(ok999), ocbEx9[myo3p::GFP]	25°C	OP50	8	8.51 ± 0.15			78/96
	DVG337	trpa-1(ok999), ocbEx130[sur5-p::psme-3, myo-3p::GFP]	25°C	OP50	7	6.50 ± 0.22	-23.6193	<0.0001	75/96
(exp. 2)
Extended Data Figure 3f	Strain	Genotype	Temperature	Bacteria	Median Lifespan (Days)	Mean Lifespan +/- s.e.m. (Days)	% change in mean lifespan	Two-sided Log Rank P Value	Total Animals Died/Total
	DVG338	trpa-1(ok999), ocbEx9[myo3p::GFP]	25°C	OP50	8	8.58 ± 0.19			81/96
	DVG337	trpa-1(ok999), ocbEx130[sur5-p::psme-3, myo-3p::GFP]	25°C	OP50	7	7.53 ± 0.25	-12.2378	0.0038	65/96
(exp. 1)
Extended Data Figure 3g	Strain	Genotype	Temperature	Bacteria	Median Lifespan (Days)	Mean Lifespan +/- s.e.m. (Days)	% change in mean lifespan	Two-sided Log Rank P Value	Total Animals Died/Total
	DVG338	trpa-1(ok999), ocbEx9[myo3p::GFP]	15°C	OP50	16	17.16 ± 0.56			78/96
	DVG337	trpa-1(ok999), ocbEx130[sur5-p::psme-3, myo-3p::GFP]	15°C	OP50	19	18.62 ± 0.68	8.50816	0.1108	67/96
(exp. 2)
Extended Data Figure 3g	Strain	Genotype	Temperature	Bacteria	Median Lifespan (Days)	Mean Lifespan +/- s.e.m. (Days)	% change in mean lifespan	Two-sided Log Rank P Value	Total Animals Died/Total
	DVG338	trpa-1(ok999), ocbEx9[myo3p::GFP]	15°C	OP50	17	18.00 ± 0.59			75/96
	DVG337	trpa-1(ok999), ocbEx130[sur5-p::psme-3, myo-3p::GFP]	15°C	OP50	19	18.33 ± 0.72	1.83333	0.6703	51/96
