# Supplementary material for: Cold temperature extends longevity and prevents disease-related protein aggregation through PA28γ-induced proteasomes
Source: Nat Aging. 2023 Apr 3;3(5):546–66. doi: 10.1038/s43587-023-00383-4 (PMC10191861; doi:10.1038/s43587-023-00383-4)
Supplement: Source Data Fig. 1 — Statistical Source Data. [file 43587_2023_383_MOESM5_ESM.xlsx]

## Sheet: Fig. 1 
Fig. 1a
	25 °C	20 °C	15 °C		Student t-test for paired samples	P-Value	FDR-adjusted P value (q value)
	100	118.338	179.461		20 °C vs 25 °C	0.0349	0.036645
	100	109.521	168.072		15 °C vs 25 °C	0.003809	0.006
	100	112.567	165.056		15 °C vs 20 °C	0.001983	0.006
Fig. 1b
	25 °C	20 °C	15 °C		Student t-test for paired samples	P-Value	FDR-adjusted P value (q value)
	100	123.707	119.118		20 °C vs 25 °C	0.69835	>0,999999
	100	111.685	95.1836		15 °C vs 25 °C	0.492491	>0,999999
	100	81.4722	103.265		15 °C vs 20 °C	0.985372	>0,999999
Fig. 1c
	25 °C	20 °C	15 °C		Student t-test for paired samples	P-Value	FDR-adjusted P value (q value)
	100	111.69	109.819		20 °C vs 25 °C	0.272759	0.429595
	100	98.8081	91.4007		15 °C vs 25 °C	0.826623	0.867955
	100	106.291	102.788		15 °C vs 20 °C	0.122033	0.384404
Fig. 1d
	20 °C	15 °C			Student t-test for paired samples	P-Value
	100	113.669			15 °C vs 20 °C	0.0066
	100	117.727
	100	111.314
	100	117.371
	100	131.721
Fig. 1e
	20 °C	15 °C			Student t-test for paired samples	P-Value
	100	104.018			15 °C vs 20 °C	0.1121
	100	107.088
	100	115.01
	100	95.8714
	100	117.334
Fig. 1f
	20 °C	15 °C			Student t-test for paired samples	P-Value
	100	64.3153			15 °C vs 20 °C	0.0023
	100	69.7271
	100	67.0039
	100	45.4308
	100	39.2159
Fig. 1g
	PSME-3
	25 °C	20 °C	15 °C		Student t-test for paired samples	P-Value	FDR-adjusted P value (q value)
	100	112.7	128.9		20 °C vs 25 °C	0.061179	0.021413
	100	121.9	143.4		15 °C vs 25 °C	0.015701	0.008243
	100	109.2	132		15 °C vs 20 °C	0.00987	0.008243
	RPN-6.1
	25 °C	20 °C	15 °C		Student t-test for paired samples	P-Value	FDR-adjusted P value (q value)
	100	93.4	68.2		20 °C vs 25 °C	0.666321	0.699638
	100	89.9	56.1		15 °C vs 25 °C	0.459406	0.699638
	100	141.9	121.2		15 °C vs 20 °C	0.020289	0.063911
	PAS-6
	25 °C	20 °C	15 °C		Student t-test for paired samples	P-Value	FDR-adjusted P value (q value)
	100	81.9	72.6		20 °C vs 25 °C	0.65127	0.683833
	100	80.6	64.1		15 °C vs 25 °C	0.176948	0.278693
	100	118.1	98.9		15 °C vs 20 °C	0.036679	0.115538
Fig. 1h
	psme-3
	20 °C	15 °C			Student t-test for paired samples	P-Value	FDR-adjusted P value (q value)
	1	2.13786			psme-3 15 °C vs 20 °C	0.010298	0.037845
	1	2.52384			rpn-6.1 15 °C vs 20 °C	0.385213	0.487564
	1	1.82535			rpn-11 15 °C vs 20 °C	0.451599	0.487564
	1	1.71331			rpt-1 15 °C vs 20 °C	0.439958	0.487564
					pas-115 °C vs 20 °C	0.00582	0.037845
					pas-215 °C vs 20 °C	0.844287	0.729897
	rpn-6.1				pbs-1 15 °C vs 20 °C	0.893752	0.729897
	20 °C	15 °C			pbs-2 15 °C vs 20 °C	0.110544	0.270832
	1	1.56956			pbs-5 15 °C vs 20 °C	0.464347	0.487564
	1	1.00897
	1	1.51331
	1	0.729734
	rpn-11
	20 °C	15 °C
	1	0.950938
	1	1.61966
	1	0.630925
	1	1.68959
	rpt-1
	20 °C	15 °C
	1	1.48955
	1	0.227255
	1	0.988285
	1	0.16436
	pas-1
	20 °C	15 °C
	1	0.473895
	1	0.670143
	1	0.314418
	1	0.484676
	pas-2
	20 °C	15 °C
	1	1.57401
	1	0.747378
	1	1.04432
	1	0.796344
	pbs-1
	20 °C	15 °C
	1	1.0622
	1	1.25645
	1	0.704742
	1	0.908715
	pbs-2
	20 °C	15 °C
	1	1.04745
	1	0.366215
	1	0.694959
	1	0.183631
	pbs-5
	20 °C	15 °C
	1	1.9465
	1	0.673377
	1	1.87674
	1	0.691458
Fig. 1i
	20 °C Vector RNAi	20 °C psme-3 RNAi	15 °C Vector RNAi	15 °C psme-3 RNAi		Student t-test for paired samples	P-Value	FDR-adjusted P value (q value)
	1	0.451843	1.88902	0.383044		20 °C psme-3 RNAi vs 20 °C Vector RNAi	0.00254	0.004001
	1	0.354755	1.97556	0.423599		15 °C Vector RNAi vs 20 °C Vector RNAi	0.040948	0.042996
	1	0.148361	1.4369	0.167434		15 °C psme-3 RNAi vs 15 °C Vector RNAi	0.000934	0.002943
	1	0.142115	1.21229	0.0984728
Fig. 1j
	20 °C Vector RNAi	20 °C psme-3 RNAi	15 °C Vector RNAi	15 °C psme-3 RNAi		Student t-test for paired samples	P-Value	FDR-adjusted P value (q value)
	100	113.54	162.66	129.086		20 °C psme-3 RNAi vs 20 °C Vector RNAi	0.066235	0.023182
	100	107.362	170.627	138.717		15 °C Vector RNAi vs 20 °C Vector RNAi	0.001954	0.002052
	100	145.211	144.018	128.273		15 °C psme-3 RNAi vs 15 °C Vector RNAi	0.007129	0.003743
	100	137.995	167.287	133.32
Fig. 1k
	15 °C GFP(OE)	15 °C psme-3 GFP(OE) #1	15 °C psme-3 GFP(OE) #2			Student t-test for paired samples	P-Value	FDR-adjusted P value (q value)
	100	187.469	322.646			15 °C GFP(OE) vs 15 °C psme-3 GFP(OE) #1	0.008286	0.0087
	100	203.714	401.501			15 °C GFP(OE) vs 15 °C psme-3 GFP(OE) #2	0.049909	0.026202
	100	158.167	189.39
	100	152.781	176.743
Fig. 1l
	20 °C GFP(OE)	20 °C psme-3 GFP(OE) #1	20 °C psme-3 GFP(OE) #2			Student t-test for paired samples	P-Value	FDR-adjusted P value (q value)
	100	98.5903	57.7081			20 °C GFP(OE) vs 20 °C psme-3 GFP(OE) #1	0.926758	0.973096
	100	73.8166	48.8451			20 °C GFP(OE) vs 20 °C psme-3 GFP(OE) #2	0.252233	0.52969
	100	114.864	103.71
	100	116.695	105.377
Fig. 1m
	25 °C GFP(OE)	25 °C psme-3 GFP(OE) #1	25 °C psme-3 GFP(OE) #2			Student t-test for paired samples	P-Value	FDR-adjusted P value (q value)
	100	274.696	289.442			25 °C GFP(OE) vs 25 °C psme-3 GFP(OE) #1	0.005663	0.005947
	100	246.417	266.592			25 °C GFP(OE) vs 25 °C psme-3 GFP(OE) #2	0.005426	0.005947
	100	201.267	208.653
	100	199.653	213.198
