# Supplementary material for: Cold temperature extends longevity and prevents disease-related protein aggregation through PA28γ-induced proteasomes
Source: Nat Aging. 2023 Apr 3;3(5):546–66. doi: 10.1038/s43587-023-00383-4 (PMC10191861; doi:10.1038/s43587-023-00383-4)
Supplement: Source Data Fig. 2 — Statistical Source Data. [file 43587_2023_383_MOESM6_ESM.xlsx]

## Sheet: Fig. 2
Fig. 2a
	15 °C Wild-type Vector RNAi	15 °C trpa-1(ok999) Vector RNAi	15 °C Wild-type psme-3 RNAi	15 °C trpa-1(ok999) psme-3 RNAi		Student t-test for paired samples	P-Value	FDR-adjusted P value (q value)
	100	77.6863	69.9312	68.6027		trpa-1(ok999) Vector RNAi vs Wild-type Vector RNAi	0.0052	0.005511
	100	79.1715	65.4277	68.6728		Wild-type psme-3 RNAi vs Wild-type Vector RNAi	0.000112	0.000234
	100	66.2988	70.4798	70.6841		trpa-1(ok999) psme-3 RNAi vs trpa-1(ok999) Vector RNAi	0.1735	0.121426
	100	80.6979	69.5269	70.0796		trpa-1(ok999) psme-3 RNAi vs Wild-type psme-3 RNAi	0.5328	0.279736
Fig. 2b
	25 °C Wild-type	25 °C trpa-1(ok999)	20 °C Wild-type	20 °C trpa-1(ok999)	15 °C Wild-type	15 °C trpa-1(ok999)		Student t-test for paired samples	P-Value	FDR-adjusted P value (q value)
	100	95.4	162.1	184.5	219	175.1		25°C trpa-1(ok999) vs 25 °C Wild-type	0.320156	0.336164
	100	101.5	189.3	182.1	255.9	168.1		20 °C Wild-type vs 25 °C Wild-type	0.034615	0.048461
	100	89.7	146.2	133.1	205.6	127		20°C trpa-1(ok999) vs 20 °C Wild-type	0.954978	0.802181
								15 °C Wild-type vs 20 °C Wild-type	0.002267	0.009521
								15°C trpa-1(ok999) vs 15 °C Wild-type	0.034488	0.048461
Fig. 2c
	25 °C Wild-type	25 °C trpa-1(ok999)	20 °C Wild-type	20 °C trpa-1(ok999)	15 °C Wild-type	15 °C trpa-1(ok999)		Student t-test for paired samples	P-Value	FDR-adjusted P value (q value)
	1	0.961483	0.937354	0.897095	1.53156	1.30737		25°C trpa-1(ok999) vs 25 °C Wild-type	0.238573	0.150301
	1	0.922316	1.09936	1.15535	1.59291	1.38671		20 °C Wild-type vs 25 °C Wild-type	0.063026	0.053395
	1	1.18239	0.962736	0.950881	1.41685	1.08748		20°C trpa-1(ok999) vs 20 °C Wild-type	0.067803	0.053395
	1	0.995839	1.20778	1.16642	1.75335	1.37065		15 °C Wild-type vs 20 °C Wild-type	5.8e-05	0.000108
	1	1.32666	1.10223	0.991776	1.58799	1.14808		15°C trpa-1(ok999) vs 15 °C Wild-type	6.9e-05	0.000108
	1	1.06599	1.27392	1.14392	1.50327	1.23866
	1	1.03287	1.36547	1.23703	1.74422	1.40854
Fig. 2d
	20 °C Vector RNAi	20 °C daf-16 RNAi	20 °C daf-12 RNAi	20 °C mdt-15 RNAi	20 °C nhr-49 RNAi	15 °C Vector RNAi	15 °C daf-16 RNAi	15 °C daf-12 RNAi	15 °C mdt-15 RNAi	15 °C nhr-49 RNAi			Student t-test for paired samples	P-Value	FDR-adjusted P value (q value)
	1	1.09733	1.12489	1.15007	1.34566	1.59454	1.35146	1.27981	1.0797	0.998728			15 °C Vector RNAi vs 20 °C Vector RNAi	< 0,0001	6.5e-05
	1	1.01692	1.18437	1.10966	1.01706	1.26384	1.19956	1.0086	1.14032	1.03318			20 °C daf-16 RNAi vs 20 °C Vector RNAi	0.232315	0.182948
	1	0.854841	0.854628	1.01536	0.994309	1.19381	1.15726	1.04755	1.06283	0.943615			20 °C daf-12 RNAi vs 20 °C Vector RNAi	0.570368	0.399258
	1	0.904868	1.10279	0.999856	1.09004	1.32761	1.33514	1.34619	1.04633	1.03196			20 °C mdt-15 RNAi vs 20 °C Vector RNAi	0.051329	0.064674
	1	1.03949	1.00181	1.12331	1.04548	1.35875	1.34178	1.28149	1.25411	1.06873			20 °C nhr-49 RNAi vs 20 °C Vector RNAi	0.087759	0.078983
	1	0.881281	0.931746	1.31486	1.44653	1.4475	1.30768	1.29896	1.03201	1.06826			15 °C daf-16 RNAi vs 15 °C Vector RNAi	0.071029	0.07458
	1	1.02526	0.981785	1.11488	1.07001	1.36923	1.31098	1.3397	1.36412	1.11539			15 °C daf-12 RNAi vs 15 °C Vector RNAi	0.030253	0.047649
	1	0.834832	1.0801	0.879662	1.0803	1.29843	1.33995	1.35186	1.0465	0.98511			15 °C mdt-15 RNAi vs 15 °C Vector RNAi	0.003518	0.007388
	1	0.984488	0.929836	1.11515	0.913448	1.34509	1.32126	1.28354	1.18633	1.00297			15 °C nhr-49 RNAi vs 15 °C Vector RNAi	< 0,0001	6.5e-05
Fig. 2e
	20 °C Vector RNAi	15 °C Vector RNAi	15 °C daf-16 RNAi	15 °C nhr-49 RNAi		Student t-test for paired samples	P-Value	FDR-adjusted P value (q value)
	100	146.983	176.468	83.3827		15 °C Vector RNAi vs 20 °C Vector RNAi	0.001579	0.001394
	100	153.813	192.154	92.9509		15 °C daf-16 RNAi vs 15 °C Vector RNAi	0.006805	0.002382
	100	151.761	182.781	98.3993		15 °C nhr-59 RNAi vs 15 °C Vector RNAi	0.002655	0.001394
						15 °C nhr-59 RNAi vs 20 °C Vector RNA	0.194988	0.051184
Fig. 2f
	20 °C Vector RNAi	20 °C daf-16 RNAi	20 °C daf-12 RNAi	20 °C mdt-15 RNAi	20 °C nhr-49 RNAi	15 °C Vector RNAi	15 °C daf-16 RNAi	15 °C daf-12 RNAi	15 °C mdt-15 RNAi	15 °C nhr-49 RNAi			Student t-test for paired samples	P-Value	FDR-adjusted P value (q value)
	1	0.967757	1.03613	1.01615	1.14321	1.1803	1.19766	1.13344	0.87561	0.942971			15 °C Vector RNAi vs 20 °C Vector RNAi	0.077252	0.16223
	1	0.896844	1.09092	0.980437	1.57717	0.999274	1.06304	0.893255	0.924777	1.00311			20 °C daf-16 RNAi vs 20 °C Vector RNAi	0.121368	0.203897
	1	0.7539	0.787199	0.897122	0.969947	0.918821	1.02555	0.92775	0.861933	0.890935			20 °C daf-12 RNAi vs 20 °C Vector RNAi	0.470619	0.564742
	1	0.903093	1.03102	0.915035	1.17235	0.989427	1.21406	1.16942	1.00492	1.03149			20 °C mdt-15 RNAi vs 20 °C Vector RNAi	0.744917	0.782163
	1	1.03745	0.936608	1.02802	1.12442	1.05512	1.2201	1.11322	1.20448	1.09556			20 °C nhr-49 RNAi vs 20 °C Vector RNAi	0.034713	0.145794
	1	0.900844	1.10086	1.16693	1.45456	1.12796	1.22317	1.23042	1.01766	1.03334			15 °C daf-16 RNAi vs 15 °C Vector RNAi	0.000445	0.003739
	1	1.04802	1.15998	0.989451	1.07595	1.06156	1.22625	1.26901	1.34514	1.07892			15 °C daf-12 RNAi vs 15 °C Vector RNAi	0.054005	0.151215
	1	0.906472	1.13976	0.930383	1.12333	1.05195	1.19098	1.34251	1.00388	1.08251			15 °C mdt-15 RNAi vs 15 °C Vector RNAi	0.854735	0.797752
	1	1.06897	0.981194	1.17945	0.949833	1.08624	1.17437	1.27466	1.13801	1.10214			15 °C nhr-49 RNAi vs 15 °C Vector RNAi	0.46401	0.564742
Fig. 2g
	20 °C Wild-type Vector RNAi	20 °C Wild-type nhr-49 RNAi	20 °C trpa-1(ok999) Vector RNAi	20 °C trpa-1(ok999) nhr-49 RNAi	15°C Wild-type Vector RNAi	15 °C Wild-type nhr-49 RNAi	15°C trpa-1(ok999) Vector RNAi	15 °C trpa-1(ok999) nhr-49 RNAi		Student t-test for paired samples	P-Value	FDR-adjusted P value (q value)
	1	1.0175	1.20664	1.15911	1.52758	1.112	1.17372	1.07905		20 °C WT nhr-49 RNAi vs 20 °C WT Vector RNAi	0.407599	0.244559
	1	0.812464	0.931143	0.902064	1.29732	1.02079	1.01525	0.965888		20 °C trpa-1(ok999) Vector RNAi vs 20 °C WT Vector RNAi	0.096889	0.101733
	1	1.13898	1.1861	1.1315	1.35633	1.12033	1.11587	1.17481		20 °C trpa-1(ok999) nhr-49 RNAi vs 20 °C trpa-1(ok999) Vector RNAi	0.25213	0.176491
	1	1.0997	1.07358	1.09331	1.27812	1.03536	1.05477	1.03267		15 °C WT Vector RNAi vs 20 °C WT Vector RNAi	< 0,0001	3.1e-05
	1	1.11439	1.04191	1.06005	1.37244	1.1221	1.13409	1.00893		15 °C WT nhr-49 RNAi vs 15 °C WT Vector RNAi	0.000128	0.000179
	1	1.06314	1.01405	1.09607	1.23561	1.13884	1.03458	1.04604		15 °C trpa-1(ok999) Vector RNAi vs 15 °C WT Vector RNAi	< 0,0001	3.1e-05
	1	1.01837	0.956666	0.868958	1.31623	1.11277	1.18073	1.18939		15 °C trpa-1(ok999) nhr-49 RNAi vs 15 °C trpa-1(ok999) Vector RNAi	0.183841	0.154426
	1	0.991646	1.14855	0.902263	1.29048	1.09362	1.0708	1.03466
