# Supplementary material for: Cold temperature extends longevity and prevents disease-related protein aggregation through PA28γ-induced proteasomes
Source: Nat Aging. 2023 Apr 3;3(5):546–66. doi: 10.1038/s43587-023-00383-4 (PMC10191861; doi:10.1038/s43587-023-00383-4)
Supplement: Source Data Fig. 4 — Statistical Source Data. [file 43587_2023_383_MOESM7_ESM.xlsx]

## Sheet: Fig. 4
Fig. 4b
	polyQ67
	25 °C	20 °C	15 °C				Student t-test for paired samples	P-Value	FDR-adjusted P value (q value)
	100	77.4	38.9				20 °C vs 25 °C	0.026319	0.027635
	100	62.5	33.4				15 °C vs 25 °C	0.000632	0.00199
	100	59.4	35.3				15 °C vs 20 °C	0.018542	0.027635
	polyQ19
	25 °C	20 °C	15 °C				Student t-test for paired samples	P-Value	FDR-adjusted P value (q value)
	100	89.8	91.8				20 °C vs 25 °C	0.028116	0.088565
	100	81.1	73				15 °C vs 25 °C	0.077333	0.1218
	100	83.2	78.7				15 °C vs 20 °C	0.354402	0.372122
Fig. 4d
	20 °C Vector RNAi	20 °C psme-3 RNAi	15 °C Vector RNAi	15 °C psme-3 RNAi			Student t-test for paired samples	P-Value	FDR-adjusted P value (q value)
	100	76.8	69.6	114.3			20 °C psme-3 RNAi vs 20 °C Vector RNAi	0.385525	0.134934
	100	112.7	33.5	66.5			15 °C psme-3 RNAi vs 15 °C Vector RNAi	0.029074	0.015264
	100	79.2	39.8	59.7			15 °C Vector RNAi vs 20 °C Vector RNAi	0.018146	0.015264
	100	97.2	71.4	84.5
Fig. 4e
	15 °C Q19 Vector RNAi	15 °C Q19 psme-3 RNAi	15 °C Q67 Vector RNAi	15 °C Q67 psme-3 RNAi			Student t-test for unpaired samples	P-Value	FDR-adjusted P value (q value)
	67	65	23	9			15 °C Q19 psme-3 RNAi vs 15 °C Q19 Vector RNAi	0.052285	0.052285
	64	56	1	5			15 °C Q67 psme-3 RNAi vs 15 °C Q67 Vector RNAi	0.000166	0.000332
	64	54	3	12
	64	63	42	17
	54	64	6	18
	54	56	9	22
	60	64	14	14
	55	61	19	9
	55	64	16	10
	45	70	16	12
	69	58	6	1
	72	60	10	8
	68	53	5	9
	69	50	1	3
	58	66	8	20
	59	59	10	8
	63	60	7	7
	61	68	10	0
	58	66	15	13
	55	67	7	0
	66	56	11	5
	69	59	24	4
	70	52	28	5
	73	58	12	13
	68	65	21	8
	72	54	0	3
	69	60	10	13
	65	63	30	19
	62	69	10	7
	59	72	14	0
	68	58	10	15
	67	54	24	3
	67	53	29	7
	65	65	7	3
	70	68	24	0
	70	57	7	4
	65	58	15	12
	66	62	13	6
	65	66	18	6
	61	69	11	8
	65	74	10	5
	70	59	0	2
	69	57	21	16
	68	67	14	8
	65	63	39	17
	68	60	15	7
	67	60	29	8
	68	58	15	2
	53	63	20	5
	48	71	6	0
Fig. 4g
	20 °C Q40 Vector RNAi	20°C Q40 psme-3 RNAi	15 °C Q40 Vector RNAi	15 °C Q40 psme-3 RNAi			Student t-test for unpaired samples	P-Value	FDR-adjusted P value (q value)
	47	44	43	33			20 °C Q40 psme-3 RNAi vs 20 °C Q40 Vector RNAi	0.211633	0.074071
	40	38	59	47			15 °C Q40 psme-3 RNAi vs 15 °C Q40 Vector RNAi	0.000561	0.000294
	44	20	58	52			15 °C Q40 Vector RNAi vs 20 °C Q40 Vector RNAi	< 0,0001	< 0,0001
	40	37	54	60
	46	44	56	47
	38	35	52	47
	42	49	52	37
	23	35	46	45
	45	52	58	46
	42	57	56	50
	52	47	43	55
	49	45	58	35
	38	14	49	49
	39	34	58	50
	49	14	61	56
	45	31	48	44
	47	37	40	57
	37	42	36	42
	33	42	32	53
	41	46	48	3
	46	31	60	44
	37	51	42	49
	35	47	42	46
	41	41	60	49
	0	55	55	48
	44	48	58	50
	53	30	44	45
	41	25	60	47
	30	20	60	24
	46	48	55	0
	2	36	55	49
	45	48	37	51
	41	43	55	44
	45	35	49	49
	49	38	63	46
	55	32	40	45
	20	37	31	5
	19	41	55	32
	50	35	40	0
	34	27	59	56
	45	35	45	42
	34	43	35	55
	32	25	47	47
	41	36	55	45
	54	41	58	49
	40	48	53	40
	40	26	45	0
	57	32	52	0
	46	25	42	50
	44	26	50	32
