# Supplementary material for: Cold temperature extends longevity and prevents disease-related protein aggregation through PA28γ-induced proteasomes
Source: Nat Aging. 2023 Apr 3;3(5):546–66. doi: 10.1038/s43587-023-00383-4 (PMC10191861; doi:10.1038/s43587-023-00383-4)
Supplement: Source Data Fig. 5 — Statistical Source Data. [file 43587_2023_383_MOESM8_ESM.xlsx]

## Sheet: Fig. 5
Fig. 5a
	25 °C	20 °C	15 °C				Student t-test for paired samples	P-Value	FDR-adjusted P value (q value)
	100	56.8	28.7				20 °C vs 25 °C	0.018571	0.022799
	100	51.4	21.9				15 °C vs 25 °C	0.002552	0.00804
	100	32.6	15				15 °C vs 20 °C	0.021714	0.022799
Fig. 5c
	20 °C Vector RNAi	20 °C psme-3 RNAi	15 °C Vector RNAi	15 °C psme-3 RNAi			Student t-test for paired samples	P-Value	FDR-adjusted P value (q value)
	100	106.8	63.6	88			20 °C psme-3 RNAi vs 20 °C Vector RNAi	0.206081	0.072128
	100	98	71.4	90.2			15 °C psme-3 RNAi vs 15 °C Vector RNAi	0.026702	0.014019
	100	173	40.9	86.1			15 °C Vector RNAi vs 20 °C Vector RNAi	0.007548	0.007925
	100	130.1	52.5	109.5
Fig. 5e
	25 °C Vector RNAi	25°C psme-3 RNAi	15 °C Vector RNAi	15 °C psme-3 RNAi			Student t-test for unpaired samples	P-Value	FDR-adjusted P value (q value)
	20	13	35	26			25 °C psme-3 RNAi vs 25 °C Vector RNAi	0.891983	0.312194
	15	24	46	28			15 °C psme-3 RNAi vs 15 °CVector RNAi	<0,0001	<0,0001
	23	14	42	23			15 °C Vector RNAi vs 25 °C Vector RNAi	<0,0001	<0,0001
	0	0	52	39
	0	0	46	33
	14	0	46	22
	12	0	47	46
	16	0	50	50
	17	12	39	39
	0	21	16	36
	25	14	54	25
	34	11	45	24
	15	25	44	43
	12	18	55	38
	0	5	54	48
	2	1	46	35
	18	2	50	34
	25	3	51	35
	10	15	41	38
	0	9	31	34
	7	14	38	33
	0	13	60	40
	0	18	52	39
	14	10	50	34
	4	15	35	32
	9	5	48	33
	3	4	40	29
	13	10	43	30
	13	0	22	45
	4	17	19	30
	1	3	45	22
	2	12	43	30
	0	0	51	43
	5	20	53	45
	20	16	46	19
	20	15	50	29
	0	31	41	46
	8	1	46	37
	11	30	48	36
	5	20	38	23
	15	13	46	28
	32	10	46	17
	52	25	36	35
	19	21	45	35
	31	27	51	38
	15	14	44	34
	21	34	40	36
	0	14	46	48
	0	20	41	35
	23	0	32	29
Fig. 5f
	25 °C	20 °C	15 °C				Student t-test for paired samples	P-Value	FDR-adjusted P value (q value)
	100	45.3	19.7				20 °C vs 25 °C	0.010504	0.011029
	100	31.2	13.3				15 °C vs 25 °C	0.002675	0.008426
	100	51.2	27.6				15 °C vs 20 °C	0.01047	0.011029
Fig. 5h
	20 °C Vector RNAi	20 °C psme-3 RNAi	15 °C Vector RNAi	15 °C psme-3 RNAi			Student t-test for paired samples	P-Value	FDR-adjusted P value (q value)
	100	107.9	25.2	38.7			20 °C psme-3 RNAi vs 20 °C Vector RNAi	0.322837	0.112993
	100	53.4	36.3	56			15 °C psme-3 RNAi vs 15 °C Vector RNAi	0.023285	0.012225
	100	77.1	36.8	60.4			15 °C Vector RNAi vs 20 °C Vector RNAi	0.003156	0.003314
