# Supplementary material for: Cold temperature extends longevity and prevents disease-related protein aggregation through PA28γ-induced proteasomes
Source: Nat Aging. 2023 Apr 3;3(5):546–66. doi: 10.1038/s43587-023-00383-4 (PMC10191861; doi:10.1038/s43587-023-00383-4)
Supplement: Source Data Fig. 6 — Statistical Source Data. [file 43587_2023_383_MOESM9_ESM.xlsx]

## Sheet: Fig. 6
Fig. 6a
	37°C	36°C			Student t-test for paired samples	P-Value
	100	116.891			36°C vs 37 °C	<0,0001
	100	115.564
	100	121.762
	100	129.262
	100	126.181
	100	113.692
	100	107.751
	100	138.134
	100	135.475
	100	131.637
	100	135.377
	100	110.737
Fig. 6b
	37°C	36°C			Student t-test for paired samples	P-Value
	100	116.891			36°C vs 37 °C	0.4571
	100	139.65
	100	87.557
	100	86.4973
	100	120.477
	100	113.645
	100	109.05
	100	107.39
	100	108.745
	100	104.906
	100	103.974
	100	116.777
	100	111.148
	100	80.5211
	100	80.2466
	100	90.7613
	100	87.6844
	100	86.5659
Fig. 6c
	37°C	36°C			Student t-test for paired samples	P-Value
	100	101.34			36°C vs 37 °C	0.1817
	100	103.827
	100	123.979
	100	122.1
	100	104.428
	100	105.966
	100	102.93
	100	88.5993
	100	96.2761
Fig. 6d
	37 °C DMSO	37 °C HC-030031	36°C DMSO	36 °C HC-030031			Student t-test for paired samples	P-Value	FDR-adjusted P value (q value)
	100	101.594	112.991	97.7426			37°C HC-030031 vs 37 °C DMSO	0.671756	0.235115
	100	99.629	107.114	104.861			36°C HC-030031 vs 36 °C DMSO	0.000973	0.001021
	100	99.9571	131.964	122.115			36 °C DMSO vs 37 °C DMSO	0.006102	0.003204
	100	99.8102	124.005	116.097
	100	98.5337	109.217	99.8953
	100	107.109	111.109	103.45
	100	97.1401	107.461	99.0266
Fig. 6e
	PSME3			PSMD11
	37°C	36°C		37°C	36°C		Student t-test for paired samples	P-Value	FDR-adjusted P value (q value)
	1	2.88843		1	0.692265		PSME3 36 °C vs 37 °C	0.007735	0.036549
	1	1.551		1	1.01605		PSMD11 36 °C vs 37 °C	0.955267	0.820661
	1	3.57441		1	0.856673		PSMD14 36 °C vs 37 °C	0.211512	0.333131
	1	1.62596		1	1.06515		PSMD1 36 °C vs 37 °C	0.33149	0.409479
	1	1.82766		1	1.19748		PSMC2 36 °C vs 37 °C	0.091125	0.172227
	1	1.59844		1	1.09429		PSMC5 36 °C vs 37 °C	0.056758	0.134091
	1	1.61328		1	1.05702		PSMA6 36 °C vs 37 °C	0.346649	0.409479
	1	1.45397		1	0.99539		PSMA2 36 °C vs 37 °C	0.679733	0.642348
							PSMB6 36 °C vs 37 °C	0.051546	0.134091
							PSMB7 36 °C vs 37 °C	0.409407	0.429878
							PSMB5 36 °C vs 37 °C	0.001557	0.01471
	PSMD14			PSMD1
	37°C	36°C		37°C	36°C
	1	0.848978		1	0.358165
	1	1.6973		1	0.776181
	1	1.0506		1	0.443227
	1	1.77933		1	0.813693
	1	0.846745		1	1.08925
	1	1.33793		1	1.32869
	1	0.747425		1	0.961483
	1	1.217		1	1.2086
	PSMC2			PSMC5
	37°C	36°C		37°C	36°C
	1	0.455387		1	0.596857
	1	0.481527		1	0.951777
	1	0.563539		1	0.738607
	1	0.504799		1	0.997776
	1	0.92445		1	0.83702
	1	1.28343		1	1.08423
	1	0.816014		1	0.73884
	1	1.16743		1	0.986233
	PSMA6			PSMA2
	37°C	36°C		37°C	36°C
	1	0.497541		1	0.617859
	1	0.836962		1	0.916867
	1	0.615704		1	0.764596
	1	0.877412		1	0.961178
	1	0.872564		1	0.777366
	1	1.39474		1	1.50873
	1	0.770215		1	0.686184
	1	1.26869		1	1.37237
	PSMB6			PSMB7
	37°C	36°C		37°C	36°C
	1	0.678226		1	0.589215
	1	0.458239		1	0.98769
	1	0.8393		1	0.729149
	1	0.480386		1	1.03542
	1	0.888843		1	0.89917
	1	1.15936		1	1.26284
	1	0.784584		1	0.793701
	1	1.05458		1	1.1487
	PSMB5
	37°C	36°C
	1	0.661284
	1	0.78675
	1	0.818334
	1	0.824773
	1	0.819794
	1	0.984222
	1	0.723635
	1	0.926588
Fig. 6f
	PSME3			PSMD11
	37°C	36°C		37°C	36°C		Student t-test for paired samples	P-Value	FDR-adjusted P value (q value)
	100	152.3		100	103.8		PSME3 36 °C vs 37 °C	0.007023	0.014747
	100	130.3		100	108.6		PSMD11 36 °C vs 37 °C	0.255658	0.26844
	100	138.7		100	97.6		PSMA1 36 °C vs 37 °C	0.775524	0.542867
	100	116.8		100	109.9
	100	122		100	97.5
	PSMA1
	37°C	36°C
	100	112.3
	100	105.8
	100	111.8
	100	99.8
	100	79.5
Fig. 6h
	37°C
	NT shRNA	PSME3 shRNA #1	PSME3 shRNA #2		Student t-test for paired samples	P-Value	FDR-adjusted P value (q value)
	1	0.385628	0.365416		37 °C PSME3 shRNA #1 vs NT shRNA	0.000716	0.00095
	1	0.161563	0.0964044		37 °C PSME3 shRNA #2 vs NT shRNA	0.000905	0.00095
	1	0.222194	0.183034
	1	0.160347	0.124855
	37°C
	NT shRNA	PSME3 shRNA #1	PSME3 shRNA #2		Student t-test for paired samples	P-Value	FDR-adjusted P value (q value)
	1	0.0477039	0.0331979		36 °C PSME3 shRNA #1 vs NT shRNA	0.002562	0.00269
	1	0.362706	0.108269		36 °C PSME3 shRNA #2 vs NT shRNA	< 0,0001	0.000106
	1	0.234781	0.110079
	1	0.395329	0.156625
Fig. 6j
	37°C NT shRNA	37°C PSME3 shRNA #1	37°C PSME3 shRNA #2	36°C NT shRNA	36°C PSME3 shRNA #1	36°C PSME3 shRNA #2		Student t-test for paired samples	P-Value	FDR-adjusted P value (q value)
	100	105.242	97.972	136.173	116.307	118.618		37 °C PSME3 shRNA #1 vs 37 °C NT shRNA	0.138326	0.138326
	100	95.4998	93.2037	120.801	96.5952	92.8324		37 °C PSME3 shRNA #2 vs 37 °C NT shRNA	0.010858	0.013572
	100	94.2017	94.9069	123.889	92.8183	97.9896		36 °C PSME3 shRNA #1 vs 36 °C NT shRNA	0.000311	0.000776
	100	86.2374	89.7163	115.748	83.0288	87.4659		36 °C PSME3 shRNA #2 vs 36 °C NT shRNA	0.000221	0.000776
	100	86.961	90.5496	111.253	83.2624	87.0083		36 °C NT shRNA vs 37 °C NT shRNA	0.007041	0.011735
Fig. 6k
	37°C Empty vector	37°C PSME3(OE)			Student t-test for unpaired samples	P-Value
	1	10.3967			PSME3(OE) vs Empty vector	0.0321
	0.640197	29.9657
	0.981598	35.0851
Fig. 6m
	37°C Empty vector	37°C PSME3(OE)	36°C Empty vector	36°C PSME3(OE)			Student t-test for paired samples	P-Value	FDR-adjusted P value (q value)
	100	112.713	116.509	124.528			37°C PSME3(OE) vs 37°C Empty vector	0.003061	0.001607
	100	116.693	119.86	128.571			36°C Empty vector vs 37°C Empty vector	0.016149	0.005652
	100	109.99	108.28	118.605			36°C PSME3(OE) vs 36°C Empty vector	0.000434	0.000456
	100	111.445	109.645	117.936			37°C PSME3(OE) vs 36°C Empty vector	0.609265	0.159932
