# Supplementary material for: Cold temperature extends longevity and prevents disease-related protein aggregation through PA28γ-induced proteasomes
Source: Nat Aging. 2023 Apr 3;3(5):546–66. doi: 10.1038/s43587-023-00383-4 (PMC10191861; doi:10.1038/s43587-023-00383-4)
Supplement: Source Data Fig. 7 — Statistical Source Data. [file 43587_2023_383_MOESM10_ESM.xlsx]

## Sheet: Fig. 7
Fig. 7a
	Q23
	37°C	36°C			Student t-test for paired samples	P-Value
	100	89.2			36°C vs 37 °C	0.3627
	100	134
	100	81.1
	100	139.7
	100	116.1
	Q100
	37°C	36°C			Student t-test for paired samples	P-Value
	100	83.2			36°C vs 37 °C	0.0042
	100	60.8
	100	74.2
	100	50.5
	100	57.3
Fig. 7c
	37°C NT shRNA	37°C TRPA1 shRNA #1	36°C NT shRNA	36°C TRPA1 shRNA #1		Student t-test for paired samples	P-Value	FDR-adjusted P value (q value)
	100	171.6	65.3	136.2		37 °C TRPA1 shRNA vs 37 °C NT shRNA	0.3473	0.1215
	100	176.9	73.2	112.4		36 °C NT shRNA vs 37 °C NT shRNA	0.0108	0.0113
	100	73.9	61.3	110.3		36 °C TRPA1 shRNA vs 36 °C NT shRNA	0.0298	0.0157
Fig. 7e
	37 °C DMSO	37 °C HC-030031	36°C DMSO	36 °C HC-030031		Student t-test for paired samples	P-Value	FDR-adjusted P value (q value)
	100	95.3	62.1	140.4		37°C HC-030031 vs 37 °C DMSO	0.127103	0.088972
	100	68.7	53	138.7		36°C HC-030031 vs 36 °C DMSO	0.043604	0.045784
	100	75.3	57.1	95.8		36 °C DMSO vs 37 °C DMSO	0.003793	0.007966
Fig. 7g
	Q23
	37°C NT shRNA	37°C PSME3 shRNA #1	37°C PSME3 shRNA #2	36°C NT shRNA	36°C PSME3 shRNA #1	36°C PSME3 shRNA #2		Student t-test for paired samples	P-Value	FDR-adjusted P value (q value)
	100	126.9	151.3	140	64.9	129.2		37 °C PSME3 shRNA #1 vs 37 °C NT shRNA	0.192834	0.506188
	100	91.3	110.9	71.6	89.1	90.6		37 °C PSME3 shRNA #2 vs 37 °C NT shRNA	0.327142	0.572498
	100	117.1	78.5	66.1	78.2	88		36 °C PSME3 shRNA #1 vs 36 °C NT shRNA	0.954092	>0,9999
	100	115.3	132.2	108.6	147.8	144.2		36 °C PSME3 shRNA #2 vs 36 °C NT shRNA	0.191329	0.506188
								36 °C NT shRNA vs 37 °C NT shRNA	0.855548	>0,9999
	Q100
	37°C NT shRNA	37°C PSME3 shRNA #1	37°C PSME3 shRNA #2	36°C NT shRNA	36°C PSME3 shRNA #1	36°C PSME3 shRNA #2		Student t-test for paired samples	P-Value	FDR-adjusted P value (q value)
	100	94.3	154.6	62.1	196.7	154.6		37 °C PSME3 shRNA #1 vs 37 °C NT shRNA	0.45373	0.381133
	100	108.3	80.9	56.6	167.9	80.9		37 °C PSME3 shRNA #2 vs 37 °C NT shRNA	0.375024	0.381133
	100	102.9	140.8	55.1	83.4	140.8		36 °C PSME3 shRNA #1 vs 36 °C NT shRNA	0.029016	0.040622
	100	101.2	91.1	60	89	91.1		36 °C PSME3 shRNA #2 vs 36 °C NT shRNA	0.021943	0.040622
	100	102.6	103.9	70.3	128.6	103.9		36 °C NT shRNA vs 37 °C NT shRNA	0.000126	0.000528
Fig. 7i
	37°C Empty vector	37°C PSME3(OE)	36°C Empty vector	36°C PSME3(OE)		Student t-test for paired samples	P-Value	FDR-adjusted P value (q value)
	100	56.1	56.8	46.6		37°C PSME3(OE) vs 37°C Empty vector	0.015227	0.023983
	100	36	30.1	11.2		36°C Empty vector vs 37°C Empty vector	0.014195	0.023983
	100	75	70.8	43.3		36°C PSME3(OE) vs 36°C Empty vector	0.028768	0.030206
	100	31.2	61.9	23.7
