# Supplementary material for: Cold temperature extends longevity and prevents disease-related protein aggregation through PA28γ-induced proteasomes
Source: Nat Aging. 2023 Apr 3;3(5):546–66. doi: 10.1038/s43587-023-00383-4 (PMC10191861; doi:10.1038/s43587-023-00383-4)
Supplement: Source Data Fig. 8 — Statistical Source Data. [file 43587_2023_383_MOESM11_ESM.xlsx]

## Sheet: Fig. 8
Fig. 8a
	FUS(WT)
	37°C NT shRNA	37°C PSME3 shRNA #1	37°C PSME3 shRNA #2	36°C NT shRNA	36°C PSME3 shRNA #1	36°C PSME3 shRNA #2		Student t-test for paired samples	P-Value	FDR-adjusted P value (q value)
	100	121.9	156.5	136.6	127.5	114		37 °C PSME3 shRNA #1 vs 37 °C NT shRNA	0.771252	0.959455
	100	110	133.4	80.4	51.6	46.3		37 °C PSME3 shRNA #2 vs 37 °C NT shRNA	0.21808	0.400191
	100	80.4	99	89.4	86.8	90.1		36 °C PSME3 shRNA #1 vs 36 °C NT shRNA	0.228681	0.400191
								36 °C PSME3 shRNA #2 vs 36 °C NT shRNA	0.209791	0.400191
								36 °C NT shRNA vs 37 °C NT shRNA	0.913767	0.959455
	FUS(P525L)
	37°C NT shRNA	37°C PSME3 shRNA #1	37°C PSME3 shRNA #2	36°C NT shRNA	36°C PSME3 shRNA #1	36°C PSME3 shRNA #2		Student t-test for paired samples	P-Value	FDR-adjusted P value (q value)
	100	67.4	56.9	47.4	64.4	70.3		37 °C PSME3 shRNA #1 vs 37 °C NT shRNA	0.814137	0.341937
	100	124.2	64.1	67.4	100.5	110.6		37 °C PSME3 shRNA #2 vs 37 °C NT shRNA	0.148761	0.0781
	100	114.8	92.3	64.9	116.7	91.9		36 °C PSME3 shRNA #1 vs 36 °C NT shRNA	0.02685	0.018795
	100	106.4	102.3	53.7	76.3	84.9		36 °C PSME3 shRNA #2 vs 36 °C NT shRNA	0.005769	0.006058
								36 °C NT shRNA vs 37 °C NT shRNA	0.00305	0.006058
Fig. 8c
	37°C Empty vector	37°C PSME3(OE)	36°C Empty vector	36°C PSME3(OE)				Student t-test for paired samples	P-Value	FDR-adjusted P value (q value)
	100	54.9	45.6	34.6				37°C PSME3(OE) vs 37°C Empty vector	0.00708	0.003717
	100	68	60.6	60.9				36°C Empty vector vs 37°C Empty vector	0.004839	0.003717
	100	73.5	72.1	48.9				36°C PSME3(OE) vs 36°C Empty vector	0.827659	0.289681
	100	76.7	57.4	81.7
Fig. 8e
	37 °C FUS (WT)	36 °C FUS (WT)	37 °C FUS (P525L)	36 °C FUS (P525L)				Student t-test for unpaired samples	P-Value	FDR-adjusted P value (q value)
	39.6	14.4	77.3	75.9				36 °C FUS (WT) vs 37 °C FUS (WT)	0.015039	0.015791
	17.1	25	73.6	26.7				36 °C FUS (P525L) vs 37 °C FUS (P525L)	0.001925	0.003032
	43.3	11.8	75.4	46.4				37 °C FUS (WT) vs 37 °C FUS (P525L)	<0,0001	<0,0001
	44.6	23.6	64	46.2
	22.1	13.7	87.1	52.2
	46.9	30.2	75	55.3
	29.4	21.6	60	57.5
	31	30	75.5	54.8
Fig. 8g
	37°C NT shRNA	36°C NT shRNA	37°C PSME3 shRNA	36°C PSME3 shRNA				Student t-test for paired samples	P-Value	FDR-adjusted P value (q value)
	100	128.565	29.7227	13.8383				37 °C PSME3 shRNA vs 37 °C NT shRNA	0.00024	0.001007
	100	114.839	29.4293	15.0376				36 °C NT shRNA vs 37 °C NT shRNA	0.042895	0.04504
	100	116.752	26.2624	11.3058				36 °C PSME3 shRNA vs 36 °C NT shRNA	0.00166	0.002324
								36 °C PSME3 shRNA vs 37 °C PSME3 shRNA	0.000832	0.001747
Fig. 8h
	37°C NT shRNA	36°C NT shRNA	37°C PSME3 shRNA	36°C PSME3 shRNA				Student t-test for unpaired samples	P-Value	FDR-adjusted P value (q value)
	70.2	53.2	66.4	61.8				37 °C PSME3 shRNA vs 37 °C NT shRNA	0.007094	0.007449
	62.6	40.3	79.8	79.4				36 °C NT shRNA vs 37 °C NT shRNA	0.036748	0.025723
	33.7	19.7	74.3	53.5				36 °C PSME3 shRNA vs 36 °C NT shRNA	0.001108	0.002328
	52.1	50	60.9	60				36 °C PSME3 shRNA vs 37 °C PSME3 shRNA	0.097151	0.051004
	63.6	23.3	87	79.2
	69.9	47	54.9	51.6
	35.9	21.1	64.3	50
	47.8	44.8	85.7	47.5
	38.5	41.4	70.2	72.2
