# Supplementary material for: Cold temperature extends longevity and prevents disease-related protein aggregation through PA28γ-induced proteasomes
Source: Nat Aging. 2023 Apr 3;3(5):546–66. doi: 10.1038/s43587-023-00383-4 (PMC10191861; doi:10.1038/s43587-023-00383-4)
Supplement: Source Data Extended Data Fig. 1 — Statistical Source Data. [file 43587_2023_383_MOESM12_ESM.xlsx]

## Sheet: Extended Data Fig. 1
Extended Data Fig. 1a
We used the proteomics data and statistical comparisons available in Lee et al (Nat. Metabolism 2019)
https://www.nature.com/articles/s42255-019-0097-9
	Proteasome subunit	LFQ intensity EV RNAi_15C_1	LFQ intensity EV RNAi_15C_2	LFQ intensity EV RNAi_15C_3	LFQ intensity EV RNAi_20C_1	LFQ intensity EV RNAi_20C_2	LFQ intensity EV RNAi_20C_3	P value (two-tailed Student’s t-test)
	PAS-1	30.9745	31.0368	30.8501	30.7232	30.9306	30.8525	0.2188
	PAS-2	30.4281	30.5366	30.2995	29.7547	30.0301	30.0525	0.0155
	PAS-3	30.0737	30.6167	30.4863	30.363	30.2041	30.432	0.7586
	PAS-4	30.6959	31.1914	30.4025	30.0764	30.494	30.7907	0.3715
	PAS-5	31.5092	31.7296	31.4177	31.3709	31.3983	31.4154	0.1660
	PAS-6	31.484	31.457	31.4053	31.0245	31.1506	31.2542	0.0123
	PAS-7	30.6059	31.1181	30.7344	30.5786	30.7627	30.7687	0.5248
	PBS-1	30.1273	29.6353	30.062	29.8214	30.1293	30.0239	0.7943
	PBS-2	30.2418	30.0977	30.4376	29.9238	30.1622	30.0982	0.1778
	PBS-3	30.1001	30.2554	30.0795	29.9141	30.0996	30.449	0.9550
	PBS-4	30.6534	29.8018	30.5147	30.2439	30.2143	30.1762	0.6918
	PBS-5	30.5975	30.696	30.6078	30.4863	30.5998	30.438	0.0933
	PBS-6	30.0724	30.4838	30.1577	30.0869	30.0198	29.8189	0.1514
	PBS-7	30.7408	30.4707	30.6607	30.5485	30.1914	30.1985	0.0933
	RPT-1	31.0324	31.2808	31.0174	31.0382	30.9701	30.9735	0.2570
	RPT-2	30.3707	30.2015	30.488	30.3213	30.4079	30.0014	0.5012
	RPT-3	31.0333	30.6373	30.8941	30.7325	30.6371	30.5451	0.1660
	RPT-4	30.6088	30.4252	30.3569	30.2049	30.1619	30.3564	0.0813
	RPT-5	30.519	30.7857	30.5941	30.5281	30.4754	30.3971	0.1318
	RPT-6	30.7491	30.261	30.263	30.1466	30.3711	30.4523	0.6166
	RPN-1	31.5876	31.3997	31.5323	31.6854	31.4848	31.3432	0.9772
	RPN-2	30.969	30.8445	30.8061	30.9811	30.9713	31.0109	0.0871
	RPN-3	31.0042	30.9933	30.9638	30.9657	30.9798	30.8835	0.2455
	RPN-5	30.065	30.0794	30.4523	30.3914	30.0346	30.2695	0.8511
	RPN-6.1	30.2164	30.1928	30.412	30.1667	30.2241	30.1694	0.2951
	RPN-7	29.9986	30.1066	29.9764	30.2246	30.0817	30.0333	0.2884
	RPN-8	30.1783	30.4082	30.5016	30.5181	30.0646	30.2036	0.5754
	RPN-9	30.3583	30.2051	30.3296	30.2542	29.8838	30.1402	0.1622
	RPN-10	28.8955	28.98	29.1022	28.6664	28.7003	28.6779	0.0069
	F35G12.12	Not detected	Not detected	Not detected	Not detected	Not detected	Not detected
	RPN-11	30.3345	30.0953	30.0913	29.7513	30.0318	29.8021	0.0575
	RPN-12	29.1871	29.4189	29.6926	29.6466	29.1551	29.347	0.8128
	PSME-3	28.4361	28.1767	28.2025	27.4054	27.3142	27.5809	0.0018
	C14C10.5	Not detected	Not detected	Not detected	Not detected	Not detected	Not detected
Extended Data Fig. 1c
	20 °C Vector RNAi	20 °C psme-3 RNAi	15 °C Vector RNAi	15 °C psme-3 RNAi		Student t-test for paired samples	P-Value	FDR-adjusted P value (q value)
	100	81.4621	141.303	103.529		20 °C psme-3 RNAi vs 20 °C Vector RNAi	0.0755	0.02644
	100	80.6284	140.562	104.998		15 °C Vector RNAi vs 20 °C Vector RNAi	0.0056	0.002939
	100	95.6636	167.124	130.822		15 °C psme-3 RNAi vs 15 °C Vector RNAi	0.00016	0.000168
	100	96.2231	166.915	124.275
Extended Data Fig. 1d
	20 °C Vector RNAi	20 °C psme-3 RNAi	15 °C Vector RNAi	15 °C psme-3 RNAi		Student t-test for paired samples	P-Value	FDR-adjusted P value (q value)
	100	93.4413	153.762	106.437		20 °C psme-3 RNAi vs 20 °C Vector RNAi	0.0605	0.021188
	100	92.8027	151.561	99.1628		15 °C Vector RNAi vs 20 °C Vector RNAi	<0,0001	<0,0001
	100	92.2305	149.096	105.083		15 °C psme-3 RNAi vs 15 °C Vector RNAi	<0,0001	<0,0001
	100	78.0765	149.113	103.702
Extended Data Fig. 1e
	20 °C Vector RNAi	20 °C psme-3 RNAi	15 °C Vector RNAi	15 °C psme-3 RNAi		Student t-test for paired samples	P-Value	FDR-adjusted P value (q value)
	100	81.3376	189.939	75.1762		20 °C psme-3 RNAi vs 20 °C Vector RNAi	0.0002	0.000769
	100	83.9855	198.101	82.398		15 °C Vector RNAi vs 20 °C Vector RNAi	0.0223	0.023442
	100	83.6332	326.596	151.467		15 °C psme-3 RNAi vs 15 °C Vector RNAi	0.0027	0.004319
	100	80.5338	306.235	146.245
Extended Data Fig. 1f
	15 °C Wild-type	15 °C trpa-1(ok999)			Student t-test for paired samples	P-Value
	100	86.9677			15 °C trpa-1(ok999) vs 15 °C Wild-type	0.000955
	100	88.3631
	100	86.41
	100	67.1814
	100	77.3437
	101	85.2594
	102	86.3818
Extended Data Fig. 1g
	20 °C Wild-type	20 °C trpa-1(ok999)			Student t-test for paired samples	P-Value
	100	102.413			20°C trpa-1(ok999) vs 20 °C Wild-type	0.1025
	100	95.5327
	100	93.1415
	100	79.7873
	100	83.121
	101	96.0848
	102	103.793
Extended Data Fig. 1h
	15 °C Wild-type	15 °C trpa-1(ok999)			Student t-test for paired samples	P-Value
	100	100.862			15 °C trpa-1(ok999) vs 15 °C Wild-type	0.5926
	100	109.358
	100	84.5755
	100	73.3349
	100	77.8082
	101	116.034
	102	111.915
