# Supplementary material for: Cold temperature extends longevity and prevents disease-related protein aggregation through PA28γ-induced proteasomes
Source: Nat Aging. 2023 Apr 3;3(5):546–66. doi: 10.1038/s43587-023-00383-4 (PMC10191861; doi:10.1038/s43587-023-00383-4)
Supplement: Source Data Extended Data Fig. 2 — Statistical Source Data. [file 43587_2023_383_MOESM13_ESM.xlsx]

## Sheet: Extended Data Fig. 2
Extended Data Fig. 2e
	15 °C germline Vector RNAi	15 °C germline psme-3 RNAi		Student t-test for paired samples	P-Value
	100	78.7119		15 °C germline psme-3 RNAi vs 15 °C germline Vector RNAi	0.0055
	100	84.7286
	100	83.4365
	100	89.4274
Extended Data Fig. 2f
	15 °C muscle Vector RNAi	15 °C muscle psme-3 RNAi		Student t-test for paired samples	P-Value
	100	81.887		15 °C muscle psme-3 RNAi vs 15 °C muscle Vector RNAi	0.0063
	100	82.9435
	100	88.7347
	100	90.0814
Extended Data Fig. 2g
	15 °C intestine Vector RNAi	15 °C intestine psme-3 RNAi		Student t-test for paired samples	P-Value
	100	57.9635		15 °C intestine psme-3 RNAi vs 15 °C intestine Vector RNAi	0.0014
	100	58.2107
	100	70.272
	100	67.6904
Extended Data Fig. 2h
	15 °C neurons Vector RNAi	15 °C neurons psme-3 RNAi		Student t-test for paired samples	P-Value
	100	81.7065		15 °C neurons psme-3 RNAi vs 15 °C neurons Vector RNAi	0.0135
	100	83.5257
	100	65.393
	100	65.6656
