# Supplementary material for: Cold temperature extends longevity and prevents disease-related protein aggregation through PA28γ-induced proteasomes
Source: Nat Aging. 2023 Apr 3;3(5):546–66. doi: 10.1038/s43587-023-00383-4 (PMC10191861; doi:10.1038/s43587-023-00383-4)
Supplement: Source Data Extended Data Fig. 4 — Statistical Source Data. [file 43587_2023_383_MOESM14_ESM.xlsx]

## Sheet: Extended Data Fig. 4
Extended Data Fig. 4a
	20°C Day 1	15°C Day 1	20°C Day 5	15°C Day 5		Student t-test for paired samples	P-Value	FDR-adjusted P value (q value)
	100	111.7	182	116.8		15°C day 1 vs 20°C day 1	0.677702	0.237196
	100	82.8	235.8	144.7		15°C day 5 vs 20°C day 5	0.028854	0.015149
	100	93.3	213.8	93.1		20°C day 1 vs 20°C day 5	0.019382	0.015149
Extended Data Fig. 4c
	15 °C Vector RNAi	15 °C psme-3 RNAi				Student t-test for paired samples	P-Value
	100	179.3				15 °C psme-3 RNAi vs 15 °C Vector RNAi	0.0118
	100	151.9
	100	137.5
	100	241.8
	100	181.9
