# Supplementary material for: Cold temperature extends longevity and prevents disease-related protein aggregation through PA28γ-induced proteasomes
Source: Nat Aging. 2023 Apr 3;3(5):546–66. doi: 10.1038/s43587-023-00383-4 (PMC10191861; doi:10.1038/s43587-023-00383-4)
Supplement: Source Data Extended Data Fig. 5 — Statistical Source Data. [file 43587_2023_383_MOESM15_ESM.xlsx]

## Sheet: Extended Data Fig. 5
Extended Data Fig. 5b
	15 °C Q67	15 °C Q67; psme-3 (OE)				Student t-test for paired samples	P-Value
	100	52.4				15 °C Q67; psme-3 (OE) vs 15 °C Q67	0.0498
	100	77.8
	100	71.3
Extended Data Fig. 5c
	25 °C Q67	25 °C Q67; psme-3 (OE)				Student t-test for paired samples	P-Value
	100	42.3				25 °C Q67; psme-3 (OE) vs 25 °C Q67	0.0428
	100	70.6
	100	65.3
Extended Data Fig. 5e
	15 °C Q67	15 °C Q67; psme-3 (OE)	25 °C Q67	25 °C Q67; psme-3 (OE)		Student t-test for unpaired samples	P-Value	FDR-adjusted P value (q value)
	19	40	16	11		15 °C Q67; psme-3 (OE) vs 15 °C Q67	0.0028	0.0029
	61	18	8	28		25 °C Q67; psme-3 (OE) vs 25 °C Q67	<0,0001	<0,0001
	14	22	10	1		15 °C Q67vs 25 °C Q67	<0,0001	<0,0001
	38	40	0	12
	28	17	1	8
	29	10	9	6
	32	26	17	25
	3	30	6	14
	17	16	11	4
	20	20	3	14
	26	23	12	24
	17	14	17	16
	18	10	1	7
	5	25	3	3
	29	41	6	14
	7	19	10	13
	17	6	2	6
	13	28	7	3
	21	33	18	9
	16	70	1	14
	10	36	6	17
	35	14	6	10
	9	9	2	8
	8	25	7	5
	20	12	1	22
	26	15	0	4
	18	34	0	12
	2	20	2	7
	22	18	2	5
	50	18	0	13
	10	27	17	16
	16	13	1	15
	14	41	15	7
	14	24	8	12
	10	14	13	20
	17	5	1	2
	14	13	1	7
	13	21	10	25
	18	6	10	11
	19	51	0	8
	27	20	3	7
	22	34	2	18
	5	56	2	10
	26	14	3	10
	12	7	1	11
	13	10	1	25
	18	10	4	1
	7	6	5	24
	22	6	1	24
	25	22	0	7
	15	52	14	22
	18	38	23	14
	28	26	3	15
	22	40	19	8
	27	42	16	9
	20	17	7	9
	28	15	10	14
	16	20	12	28
	18	21	9	24
	38	34	10	12
	29	22	1	25
	23	21	9	18
	29	32	0	6
	34	25	5	11
	23	67	22	33
	26	30	8	17
	24	21	17	28
	10	30	5	17
	27	20	5	14
	14	28	1	21
	32	22	15	21
	22	38	5	16
	16	39	2	11
	10	22	6	14
	27	77	8	10
	18	17	9	27
	16	20	3	16
	15	24	6	1
	20	16	4	6
	16	20	3	21
	22	32	10	15
	14	20	8	32
	13	40	10	20
	28	22	2	6
	18	20	4	11
	29	38	1	16
	10	17	5	32
	20	29	3	1
	36	18	3	8
	14	15	10	11
	20	20	15	5
	15	53	8	5
	10	23	11	21
	21	32	26	10
	21	18	3	0
	15	15	12	15
	23	23	1	6
	14	25	16	24
	26	20	7	21
	17	15	9	22
Extended Data Fig. 5f
	20 °C Q67	20 °C Q67; psme-3 (OE)				Student t-test for paired samples	P-Value
	100	73.8				20 °C Q67; psme-3 (OE) vs 20 °C Q67	0.4997
	100	101.9
	100	101.5
Extended Data Fig. 5h
	20 °C Q67	20 °C Q67; psme-3 (OE)				Student t-test for unpaired samples	P-Value
	12	25				20 °C Q67; psme-3 (OE) vs 20 °C Q67	0.3886
	40	36
	24	16
	8	27
	6	38
	21	30
	4	22
	29	39
	11	23
	15	11
	15	29
	31	19
	10	13
	9	24
	25	21
	10	9
	14	5
	4	18
	10	28
	5	25
	15	7
	2	18
	6	20
	5	10
	10	13
	9	7
	5	17
	23	20
	12	28
	11	6
	35	22
	54	35
	5	15
	27	27
	12	28
	27	8
	16	4
	4	11
	30	4
	25	7
	42	26
	7	9
	40	24
	12	12
	14	30
	17	7
	14	29
	4	4
	20	0
	25	20
Extended Data Fig.5i
	25 °C	20 °C	15 °C		Student t-test for paired samples	P-Value	FDR-adjusted P value (q value)
	100	59.6	48.2		20 °C vs 25 °C	0.003612	0.010835
	100	61.8	39.3		15 °C vs 25 °C	0.008672	0.013008
	100	53.4	28.3		15 °C vs 20 °C	0.042725	0.042725
Extended Data Fig. 5j
	15 °C Vector RNAi	15 °C psme-3 RNAi				Student t-test for paired samples	P-Value
	100	124.2				15 °C psme-3 RNAi vs 15 °C Vector RNAi	0.0214
	100	120.1
	100	114.2
