# Supplementary material for: Cold temperature extends longevity and prevents disease-related protein aggregation through PA28γ-induced proteasomes
Source: Nat Aging. 2023 Apr 3;3(5):546–66. doi: 10.1038/s43587-023-00383-4 (PMC10191861; doi:10.1038/s43587-023-00383-4)
Supplement: Source Data Extended Data Fig. 6 — Statistical Source Data. [file 43587_2023_383_MOESM16_ESM.xlsx]

## Sheet: Extended Data Fig. 6
Extended Data Fig. 6a
	37°C	35°C			Student t-test for paired samples	P-Value
	100	86.2538			35°C vs 37 °C	0.0023
	100	85.7011
	100	83.6771
	100	78.8422
Extended Data Fig. 6b
	37°C	35°C			Student t-test for paired samples	P-Value
	100	63.2961			35°C vs 37 °C	0.0021
	100	63.4177
	100	47.3459
	100	48.8875
Extended Data Fig. 6c
	Motor neurons	HEK293			Student t-test for unpaired samples	P-Value
	1	0.542806			Motor neurons vs HEK293	0.1737
	0.793856	0.476725
	0.515084	0.577488
Extended Data Fig. 6e
	37°C NT shRNA	37°C TRPA1 shRNA #1	37°C TRPA1 shRNA #2	36°C NT shRNA	36°C TRPA1 shRNA #1	36°C TRPA1 shRNA #2		Student t-test for paired samples	P-Value	FDR-adjusted P value (q value)
	1	0.43	0.18	0.94	0.34	0.243802		37 °C TRPA1 shRNA #1 vs 37 °C NT shRNA	4e-06	2e-06
	1	0.379355	0.184145	0.961209	0.345814	0.250222		37 °C TRPA1 shRNA #2 vs 37 °C NT shRNA	<0,0001	<0,0001
	1	0.465863	0.306215	1.11947	0.482717	0.34		36 °C NT shRNA vs 37 °C NT shRNA	0.965434	0.202741
	1	0.306733	0.271006	1.1809	0.293578	0.202728		36 °C TRPA1 shRNA #1 vs 36 °C NT shRNA	<0,0001	<0,0001
	1	0.355811	0.245064	0.885723	0.358679	0.233582		36 °C TRPA1 shRNA #2 vs 36 °C NT shRNA	<0,0001	<0,0001
	1	0.271911	0.155555	0.925953	0.293947	0.252478
Extended Data Fig. 6f
	37°C NT shRNA	37°C TRPA1 shRNA #1	37°C TRPA1 shRNA #2	36°C NT shRNA	36°C TRPA1 shRNA #1	36°C TRPA1 shRNA #2		Student t-test for paired samples	P-Value	FDR-adjusted P value (q value)
	100	95.641	100.462	109.152	101.239	103.491		37 °C TRPA1 shRNA #1 vs 37 °C NT shRNA	0.19178	0.100685
	100	96.1398	102.849	107.91	100.609	101.6		37 °C TRPA1 shRNA #2 vs 37 °C NT shRNA	0.870459	0.365593
	100	100.068	95.4874	108.4	100.708	102.072		36 °C NT shRNA vs 37 °C NT shRNA	0.001806	0.001264
								36 °C TRPA1 shRNA #1 vs 36 °C NT shRNA	0.000549	0.001154
								36 °C TRPA1 shRNA #2 vs 36 °C NT shRNA	0.001293	0.001264
