# Supplementary material for: Cold temperature extends longevity and prevents disease-related protein aggregation through PA28γ-induced proteasomes
Source: Nat Aging. 2023 Apr 3;3(5):546–66. doi: 10.1038/s43587-023-00383-4 (PMC10191861; doi:10.1038/s43587-023-00383-4)
Supplement: Source Data Extended Data Fig. 7 — Statistical Source Data. [file 43587_2023_383_MOESM17_ESM.xlsx]

## Sheet: Extended Data Fig. 7
Extended Data Fig. 7a
	37°C NT shRNA	37°C TRPA1 shRNA #1	36°C NT shRNA	36°C TRPA1 shRNA #1		Student t-test for paired samples	P-Value	FDR-adjusted P value (q value)
	100	136	32.2	76.4		37 °C TRPA1 shRNA vs 37 °C NT shRNA	0.1113	0.0389
	100	110.3	41.6	69		36 °C NT shRNA vs 37 °C NT shRNA	0.0128	0.0134
	100	117	54.7	81.2		36 °C TRPA1 shRNA vs 36 °C NT shRNA	0.0296	0.0155
