# Supplementary material for: Cold temperature extends longevity and prevents disease-related protein aggregation through PA28γ-induced proteasomes
Source: Nat Aging. 2023 Apr 3;3(5):546–66. doi: 10.1038/s43587-023-00383-4 (PMC10191861; doi:10.1038/s43587-023-00383-4)
Supplement: Source Data Extended Data Fig. 8 — Statistical Source Data. [file 43587_2023_383_MOESM18_ESM.xlsx]

## Sheet: Extended Data Fig. 8
Extended Data Fig. 8a
	HEK293	Motor neurons			Student t-test for paired samples	P-Value
	100	318.643			Motor neurons vs HEK293	0.0056
	100	381.737
	100	368.71
Extended Data Fig. 8b
	HEK293	Motor neurons			Student t-test for paired samples	P-Value
	100	25.5835			Motor neurons vs HEK293	<0,0001
	100	23.6342
	100	22.8192
Extended Data Fig. 8c
	HEK293	Motor neurons			Student t-test for paired samples	P-Value
	100	6.11157			Motor neurons vs HEK293	0.0068
	100	27.8503
	100	6.61617
Extended Data Fig. 8d
	37°C	36°C			Student t-test for paired samples	P-Value
	100	94.4713			36°C vs 37 °C	0.4162
	100	103.474
	100	93.3417
Extended Data Fig. 8e
	37°C	36°C			Student t-test for paired samples	P-Value
	100	99.5186			36°C vs 37 °C	0.9427
	100	100.661
	100	99.8973
