# Supplementary material for: Cold temperature extends longevity and prevents disease-related protein aggregation through PA28γ-induced proteasomes
Source: Nat Aging. 2023 Apr 3;3(5):546–66. doi: 10.1038/s43587-023-00383-4 (PMC10191861; doi:10.1038/s43587-023-00383-4)
Supplement: Source Data Extended Data Fig. 10 — Statistical Source Data. [file 43587_2023_383_MOESM19_ESM.xlsx]

## Sheet: Extended Data Fig. 10
Extended Data Fig. 10b
	37 °C EtOH	37 °C Leptomycin B	36°C EtOH	36 °C Leptomycin B		Student t-test for paired samples	P-Value	FDR-adjusted P value (q value)
	100	110.9	59.1	31.4		37°C Leptomycin B vs 37 °C EtOH	0.3646	0.1276
	100	82.4	66.6	40.4		36°C Leptomycin B vs 36 °C EtOH	0.0002	0.0002
	100	121.6	67.5	35.2		36 °C EtOH vs 37 °C EtOH	0.004662	0.0024
	100	128.2	79.3	51.9
